# Supplementary material for: The E3 ubiquitin ligase Nedd4 fosters developmental myelination in the mouse central and peripheral nervous system
Source: Glia. 2024 Nov 7;73(2):422–44. doi: 10.1002/glia.24642 (PMC11662984; doi:10.1002/glia.24642)
Supplement: Supplementary file 2 — Table S1: Processed RNA sequencing data from postnatal day 5 (P5) sciatic nerves. Processed bulk RNA sequencing data of detected transcripts derived from MpzNedd4cKO and Control sciatic nerves at P5. [file GLIA-73-422-s001.xlsx]

## Sheet: result--M--over--C
Identifier	gene_name	fdr	log2 Ratio	Control 1 [normalized count]	Control 2 [normalized count]	Control 3 [normalized count]	Control 4 [normalized count]	MpzNedd4cKO 1 [normalized count]	MpzNedd4cKO 2 [normalized count]	MpzNedd4cKO 3 [normalized count]	MpzNedd4cKO 4 [normalized count]	Control 1 [FPKM]	Control 2 [FPKM]	Control 3 [FPKM]	Control 4 [FPKM]	MpzNedd4cKO 1 [FPKM]	MpzNedd4cKO 2 [FPKM]	MpzNedd4cKO 3 [FPKM]	MpzNedd4cKO 4 [FPKM]
ENSMUSG00000063564	Col23a1	2.656e-11	-1.37	4774	4456	4968	4563	1769	1916	1743	1806	57.42	53.44	57.94	55.53	23.33	24.71	22.7	22.86
ENSMUSG00000041216	Clvs1	8.03e-11	-1.751	892.8	977.2	882.2	880.8	297.7	270.9	237.4	243.5	18.09	19.73	17.33	18.05	6.61	5.882	5.205	5.191
ENSMUSG00000047139	Cd24a	8.03e-11	-1.667	2949	2409	2778	2688	735.3	918.8	885.4	843.1	105	85.5	95.88	96.84	28.69	35.07	34.12	31.59
ENSMUSG00000027004	Frzb	1.11e-10	-1.428	832.8	865.1	900.4	806.8	293.9	325.4	298.2	323.3	15.56	16.11	16.31	15.25	6.017	6.517	6.028	6.355
ENSMUSG00000032216	Nedd4	1.7e-10	-1.484	23000	23940	25380	26290	8938	9146	9559	7590	321.9	334	344.4	372.2	137.1	137.2	144.8	111.8
ENSMUSG00000022766	Serpind1	7.931e-10	-2.22	372.7	329	419.1	362.9	71.34	89.3	65.38	60.37	6.532	5.748	7.121	6.435	1.37	1.678	1.24	1.113
ENSMUSG00000037625	Cldn11	8.663e-10	-1.858	436.9	530.7	503.3	408.9	131.3	131	114.7	112.6	8.685	10.52	9.699	8.223	2.86	2.791	2.467	2.354
ENSMUSG00000021750	Fam107a	1.417e-09	-1.211	4670	4536	5445	4236	2058	2114	2011	1954	76.83	74.4	86.86	70.51	37.12	37.29	35.82	33.84
ENSMUSG00000033981	Gria2	1.984e-09	1.196	662.4	748.6	679.9	700.4	1494	1539	1580	1840	5.936	6.688	5.907	6.35	14.68	14.78	15.33	17.35
ENSMUSG00000062209	Erbb4	1.984e-09	-2.163	474.8	495.8	629.6	561.9	93.22	95.25	120.4	144.3	3.268	3.402	4.202	3.913	0.7033	0.7029	0.8972	1.045
ENSMUSG00000028927	Padi2	3.815e-09	-1.212	1288	1435	1362	1241	517.6	653.5	540	565.4	24.77	27.51	25.4	24.15	10.91	13.47	11.24	11.44
ENSMUSG00000023064	Sncg	5.97e-09	-0.905	6317	6032	6121	5344	3214	3296	3093	3094	275.6	262.4	258.9	235.9	153.7	154.2	146.1	142.1
ENSMUSG00000033350	Chst2	5.97e-09	-0.928	4701	4365	5007	4507	2468	2498	2221	2556	23.85	22.07	24.62	23.13	13.72	13.58	12.19	13.64
ENSMUSG00000046240	Hepacam	1.339e-08	-0.9139	3590	3344	3552	3105	1826	1863	1625	1877	64.34	59.75	61.72	56.3	35.87	35.8	31.52	35.39
ENSMUSG00000031760	Mt3	1.38e-08	-1.334	810.7	731.5	812.4	629.9	291.1	263.9	326.9	279.3	62.22	55.97	60.45	48.91	24.48	21.72	27.15	22.56
ENSMUSG00000034057	Myrfl	1.487e-08	-1.005	859.1	752.1	842	848.8	385.2	443.5	399.1	396	10.09	8.809	9.591	10.09	4.96	5.586	5.075	4.895
ENSMUSG00000025359	Pmel	1.838e-08	-1.378	809.6	726.1	943.4	675.9	290.1	274.8	302.8	322.3	26.54	23.73	29.98	22.41	10.42	9.658	10.74	11.12
ENSMUSG00000039058	Ak5	1.922e-08	-0.824	865.4	805.9	844.9	852.8	478.4	478.2	465.7	462.5	21.62	20.07	20.46	21.55	13.1	12.81	12.59	12.16
ENSMUSG00000033208	S100b	2.09e-08	-0.8635	8066	7362	7572	6716	4080	4366	3937	3929	202	183.8	183.9	170.2	112	117.2	106.7	103.6
ENSMUSG00000025425	St8sia5	2.09e-08	-0.8469	852.8	840.9	858.3	842.8	449.9	499.1	474.8	446.1	11.81	11.61	11.52	11.8	6.827	7.407	7.114	6.499
ENSMUSG00000023913	Pla2g7	2.285e-08	-1.186	1266	1035	1212	1283	511.7	593.3	450.7	525.9	42.76	34.85	39.72	43.85	18.95	21.5	16.48	18.7
ENSMUSG00000023019	Gpd1	2.545e-08	-0.7401	2237	2305	2272	2125	1385	1383	1240	1326	51.62	53.02	50.84	49.59	35.02	34.21	30.96	32.2
ENSMUSG00000035441	Myo1d	2.549e-08	-0.73	1384	1422	1429	1434	861.8	818.5	824.6	896.3	14.15	14.48	14.15	14.82	9.651	8.966	9.119	9.637
ENSMUSG00000021608	Lpcat1	2.638e-08	0.7103	3612	3990	3936	4068	6287	6253	6421	6603	77.39	85.22	81.77	88.17	147.6	143.6	148.9	148.9
ENSMUSG00000047773	Ankfn1	2.638e-08	-1.026	869.6	997.8	1100	966.8	488	502	438.1	483	13.58	15.53	16.65	15.27	8.349	8.403	7.403	7.934
ENSMUSG00000041431	Ccnb1	2.816e-08	0.8805	387.4	443.2	422	403.9	746.7	760	816.7	763.3	9.537	10.88	10.07	10.06	20.15	20.06	21.76	19.77
ENSMUSG00000079547	H2-DMb1	3.006e-08	-0.9785	1480	1310	1446	1185	697.5	687	633.3	712.1	63.04	55.63	59.71	51.05	32.56	31.37	29.19	31.92
ENSMUSG00000030513	Pcsk6	5.376e-08	-0.9744	459	443.8	420.1	436.9	212.1	235.1	215.6	212.8	7.193	6.933	6.382	6.927	3.643	3.951	3.657	3.51
ENSMUSG00000067586	S1pr3	8.279e-08	0.7112	2549	2689	2920	2870	4279	4439	4712	4656	21.23	22.33	23.58	24.19	39.06	39.64	42.47	40.8
ENSMUSG00000028068	Iqgap3	8.41e-08	0.6973	707.3	722.5	677	710	1165	1126	1200	1102	8.288	8.44	7.691	8.417	14.97	14.14	15.22	13.59
ENSMUSG00000094910	D430019H16Rik	8.505e-08	-0.6442	2697	2743	2807	2764	1635	1859	1793	1745	17.33	17.57	17.49	17.96	11.51	12.81	12.47	11.79
ENSMUSG00000032517	Mobp	1.21e-07	-1.892	196.6	222	166.2	235	34.78	60.13	53.92	43.35	5.433	6.116	4.453	6.571	1.054	1.782	1.613	1.261
ENSMUSG00000039057	Myo16	1.229e-07	-1.442	270.6	253.7	299.5	233.9	107.5	93.26	82.58	79.81	2.078	1.942	2.23	1.817	0.9046	0.7678	0.6863	0.6449
ENSMUSG00000068373	D430041D05Rik	1.229e-07	-0.6982	5829	6249	6682	6286	3627	4140	3776	3880	28.92	30.91	32.14	31.55	19.72	22.02	20.28	20.26
ENSMUSG00000028364	Tnc	1.354e-07	-0.7929	1388	1450	1657	1571	843.7	897.9	925.6	818.6	8.608	8.965	9.967	9.857	5.736	5.972	6.214	5.344
ENSMUSG00000003746	Man1a	1.507e-07	-0.7403	1409	1286	1302	1472	759	809.6	841.9	847.2	18.71	17.02	16.77	19.77	11.05	11.53	12.1	11.84
ENSMUSG00000021390	Ogn	1.595e-07	-0.7662	20860	19070	21820	20730	10910	13040	12610	11930	302.2	275.4	306.5	303.8	173.2	202.5	197.6	181.9
ENSMUSG00000031530	Dusp4	1.627e-07	0.9254	784.4	826.5	951.1	940.8	1724	1605	1488	1869	10.64	11.18	12.51	12.91	25.64	23.35	21.84	26.69
ENSMUSG00000037649	H2-DMa	1.755e-07	-0.7463	1794	1748	1792	1618	1023	1041	927.9	1135	69.86	67.87	67.67	63.73	43.64	43.45	39.11	46.5
ENSMUSG00000074899	Sptbn5	1.755e-07	-0.9475	1211	1184	1055	1115	668.7	615.2	498.9	560.7	3.863	3.767	3.265	3.598	2.338	2.104	1.723	1.883
ENSMUSG00000020689	Itgb3	1.755e-07	0.633	2862	3004	3185	3011	4543	4551	4599	5039	20.94	21.91	22.6	22.29	36.43	35.7	36.42	38.8
ENSMUSG00000090213	Tmem189	1.764e-07	-0.6519	14090	13870	13710	12380	8618	8640	8191	8929	364.2	357.3	343.5	323.7	244.1	239.4	229.1	242.9
ENSMUSG00000013698	Pea15a	1.764e-07	-0.6505	51110	48730	51570	47590	31020	33200	31030	31500	1262	1199	1234	1188	839.1	878.6	829	818.2
ENSMUSG00000071604	Fam189a2	1.764e-07	0.8691	439	471.5	443	481.9	835.1	758	833.8	959.8	9.066	9.708	8.87	10.07	18.9	16.78	18.64	20.86
ENSMUSG00000005338	Cadm3	1.808e-07	-0.6154	10040	10140	10350	9241	6475	6663	6210	6597	154.8	155.9	154.8	144.2	109.5	110.2	103.7	107.1
ENSMUSG00000021792	Prxl2a	1.822e-07	-0.6628	1269	1171	1201	1180	794.4	742.8	715.9	774.3	57.29	52.71	52.57	53.9	39.31	35.95	34.98	36.79
ENSMUSG00000057963	Itpk1	1.851e-07	-0.5583	2055	1988	2091	2045	1385	1435	1368	1351	83.14	80.17	82.01	83.72	61.42	62.26	59.91	57.53
ENSMUSG00000079641	Rpl39	1.877e-07	0.6785	2334	2335	2348	2111	3448	3468	3769	3952	161.5	161.1	157.5	147.7	261.4	257.2	282.2	287.7
ENSMUSG00000001773	Folh1	2.653e-07	-1.193	214.8	219.6	205.7	238.9	86.56	100.2	87.17	88	3.896	3.972	3.618	4.385	1.721	1.949	1.711	1.68
ENSMUSG00000026737	Pip4k2a	3.042e-07	-0.5464	2757	2649	2786	2697	1762	1881	1876	1926	69.35	66.42	67.94	68.63	48.56	50.72	51.07	50.96
ENSMUSG00000038526	Car14	3.042e-07	-0.856	631.7	667	620	607.9	347.2	392.9	315.4	321.3	23.25	24.47	22.12	22.63	14	15.5	12.56	12.44
ENSMUSG00000039221	Rpl22l1	3.406e-07	0.9758	633.8	480.5	584.6	633.9	1069	1063	1204	1286	36.28	27.42	32.45	36.71	67.08	65.22	74.62	77.48
ENSMUSG00000033685	Ucp2	3.406e-07	-0.6519	6274	6854	6989	5920	4189	4209	3942	4217	206	224.4	222.5	196.7	150.7	148.2	140.1	145.7
ENSMUSG00000026473	Glul	3.456e-07	-0.5485	5391	5225	5626	5135	3645	3765	3533	3659	162.6	157.1	164.6	156.7	120.5	121.8	115.4	116.2
ENSMUSG00000033377	Palmd	3.526e-07	-0.7359	706.6	688.6	707.7	655.9	378.1	401.2	424.6	439.2	10.63	10.33	10.33	9.986	6.236	6.474	6.915	6.955
ENSMUSG00000001228	Uhrf1	3.526e-07	0.6332	822.3	808.6	885.1	892.8	1411	1285	1309	1304	13.56	13.29	14.15	14.9	25.5	22.72	23.36	22.62
ENSMUSG00000034275	Igsf9b	3.577e-07	0.5298	1704	1776	1840	1816	2582	2495	2601	2644	9.925	10.31	10.39	10.7	16.48	15.58	16.39	16.21
ENSMUSG00000037894	H2afz	3.577e-07	0.5861	2186	2199	2061	2379	3246	3247	3451	3324	119	119.4	108.8	131.1	193.8	189.6	203.4	190.5
ENSMUSG00000018042	Cyb5r3	3.577e-07	-0.5954	15250	14820	16350	14260	9870	10330	9964	9992	244.7	237.1	254.3	231.5	173.5	177.6	173	168.7
ENSMUSG00000033361	Prrg3	3.978e-07	-0.6046	12960	12700	14190	13830	8627	9246	8407	9015	149.3	145.8	158.4	161.1	108.9	114.1	104.8	109.2
ENSMUSG00000011179	Odc1	4.045e-07	-0.5905	7085	6571	7064	6273	4427	4556	4295	4633	236.4	218.6	228.5	211.7	161.9	163	155.1	162.7
ENSMUSG00000037754	Ppp1r16b	4.411e-07	-0.509	3230	3303	3431	3288	2242	2363	2352	2343	20.64	21.05	21.26	21.26	15.71	16.19	16.27	15.76
ENSMUSG00000029999	Tgfa	4.455e-07	-0.624	1273	1186	1282	1219	787.6	842.4	745.5	826.8	23.96	22.25	23.4	23.21	16.25	17	15.19	16.37
ENSMUSG00000041734	Kirrel	4.535e-07	0.5921	3569	4001	4086	4018	5981	5970	6099	5601	23.87	26.68	26.49	27.19	43.84	42.8	44.15	39.42
ENSMUSG00000052512	Nav2	5.18e-07	0.68	903.2	892.3	1056	868.1	1490	1450	1490	1555	9.711	9.565	11.01	9.444	17.56	16.71	17.34	17.6
ENSMUSG00000034312	Iqsec1	5.317e-07	-0.6562	4107	4500	4869	4193	2848	2981	2747	2623	59.73	65.24	68.65	61.69	45.39	46.48	43.23	40.13
ENSMUSG00000022665	Ccdc80	5.39e-07	0.8467	542.2	542.4	565.5	528.9	834.2	1047	1119	954.7	12.3	12.27	12.44	12.14	20.75	25.47	27.49	22.8
ENSMUSG00000047419	Cmya5	5.391e-07	-0.8327	394.8	394.4	407.6	449.9	212.1	227.2	234	234.3	1.238	1.234	1.24	1.428	0.7293	0.7641	0.7943	0.7735
ENSMUSG00000038342	Mlxip	5.802e-07	0.541	1435	1567	1569	1507	2162	2210	2163	2329	13.44	14.63	14.25	14.28	22.2	22.19	21.93	22.96
ENSMUSG00000032500	Dclk3	5.881e-07	-0.5593	1674	1528	1668	1531	1073	1099	1057	1100	20.71	18.85	20	19.15	14.55	14.58	14.16	14.32
ENSMUSG00000046337	Fam178b	6.028e-07	-0.7112	5235	4538	4593	4335	2853	3170	2708	2673	189.6	163.9	161.3	158.9	113.3	123.1	106.2	101.9
ENSMUSG00000032401	Lctl	6.798e-07	-1.294	225.3	191.8	206.7	206	75.14	99.22	72.26	67.53	7.201	6.113	6.404	6.659	2.632	3.4	2.499	2.271
ENSMUSG00000033327	Tnxb	6.866e-07	-0.6394	6136	6662	6329	6322	4150	4375	4222	3576	19.23	20.81	19.23	20.04	14.26	14.7	14.32	11.79
ENSMUSG00000006403	Adamts4	6.866e-07	-0.7774	631.5	657.6	675	678.1	423.8	398.5	364.7	335.2	5.617	5.832	5.821	6.102	4.131	3.8	3.51	3.138
ENSMUSG00000024590	Lmnb1	6.866e-07	0.6109	1208	1260	1271	1208	1854	1772	2110	1843	25.64	26.66	26.15	25.94	43.13	40.33	48.49	41.17
ENSMUSG00000003528	Slc25a1	6.978e-07	-0.5351	4478	4356	4162	4168	3044	3045	2755	2986	197.1	191.1	177.6	185.6	146.8	143.7	131.2	138.3
ENSMUSG00000021730	Hcn1	7.371e-07	-0.6846	1116	1048	1150	1040	603.1	715.5	715.7	662	4.332	4.056	4.327	4.082	2.565	2.976	3.006	2.703
ENSMUSG00000037280	Galnt6	7.472e-07	0.5852	979.1	1050	1025	1051	1553	1487	1461	1676	10.56	11.29	10.71	11.46	18.36	17.19	17.05	19.02
ENSMUSG00000020897	Aurkb	7.656e-07	0.7427	330.6	359.5	302.4	313.9	581.2	530.8	557.4	544.3	12.9	13.98	11.44	12.39	24.85	22.2	23.54	22.35
ENSMUSG00000061048	Cdh3	7.939e-07	-1.026	653.8	588.1	734.9	568.9	351	313.5	250	312.1	5.543	4.971	6.041	4.88	3.262	2.85	2.294	2.784
ENSMUSG00000012443	Kif11	7.939e-07	0.5966	756.7	772.3	754.7	840.3	1112	1214	1221	1197	7.079	7.203	6.846	7.954	11.4	12.18	12.36	11.79
ENSMUSG00000005125	Ndrg1	7.939e-07	-0.5704	47110	44970	47070	45960	29850	32950	29920	31920	1713	1631	1660	1691	1190	1285	1178	1222
ENSMUSG00000061601	Pclo	8.07e-07	-0.8092	551.8	651.7	710.9	669.3	376	367.4	341.2	373.7	1.351	1.591	1.688	1.658	1.009	0.9646	0.9042	0.9629
ENSMUSG00000116358	Gm49450	8.204e-07	-2.378	6129	6784	7333	4701	1570	1625	1005	553.5	253.4	279.6	294	196.6	71.15	72.04	44.99	24.08
ENSMUSG00000066113	Adamtsl1	8.204e-07	-1.029	563.3	588.1	812.4	666.9	341.5	299.6	310.8	316.2	7.833	8.153	10.95	9.382	5.205	4.467	4.678	4.627
ENSMUSG00000033998	Kcnk1	8.81e-07	-0.522	3122	3179	3204	3271	2180	2303	2064	2336	65.48	66.48	65.17	69.42	50.12	51.79	46.87	51.57
ENSMUSG00000015970	Chdh	8.81e-07	-0.6899	1119	1269	1136	1214	760.9	781.8	643.4	733.6	13.16	14.89	12.95	14.44	9.811	9.86	8.191	9.081
ENSMUSG00000054920	Klhl5	8.942e-07	0.5423	2811	2722	2843	2669	4071	3685	4093	4253	42.49	41.02	41.66	40.82	67.45	59.72	66.97	67.66
ENSMUSG00000030310	Slc6a1	9.132e-07	-0.6522	1774	1901	1741	1775	1175	1140	994.5	1248	33.96	36.27	32.3	34.36	24.64	23.4	20.6	25.14
ENSMUSG00000085957	Syna	9.202e-07	-0.6371	733.8	779.9	760.7	733.8	469.9	522.9	453	473.7	13.46	14.27	13.53	13.62	9.449	10.28	8.996	9.147
ENSMUSG00000028121	Bcar3	9.202e-07	-0.6111	2182	1865	2191	1907	1311	1348	1357	1300	73.45	62.6	71.54	64.95	48.39	48.68	49.46	46.07
ENSMUSG00000027293	Ehd4	1.002e-06	-0.5002	2286	2142	2232	2193	1539	1658	1529	1519	66.38	62	62.85	64.41	48.98	51.62	48.05	46.43
ENSMUSG00000030905	Crym	1.002e-06	1.228	87.39	81.58	92.81	74.98	245.4	173.6	216.8	206.7	1.599	1.488	1.646	1.388	4.92	3.405	4.292	3.979
ENSMUSG00000057897	Camk2b	1.002e-06	-0.5587	1904	1755	1768	1767	1261	1198	1123	1286	31.44	28.9	28.31	29.52	22.83	21.2	20.07	22.35
ENSMUSG00000056222	Spock1	1.03e-06	-1.333	335.9	367.6	400.9	440.9	158.8	139.9	103.2	185.2	4.413	4.815	5.107	5.861	2.288	1.971	1.468	2.561
ENSMUSG00000039001	Rps21	1.03e-06	0.521	1918	1860	1752	1804	2802	2544	2527	2665	168	162.4	148.7	159.8	268.9	238.8	239.5	245.6
ENSMUSG00000027875	Hmgcs2	1.03e-06	0.5211	1743	1652	1898	1766	2551	2462	2612	2524	22.29	21.06	23.53	22.84	35.75	33.75	36.14	33.97
ENSMUSG00000040003	Magi2	1.061e-06	-0.5347	2867	3164	3282	3067	2047	2148	2104	2237	37.91	41.7	42.07	41.03	29.67	30.46	30.11	31.12
ENSMUSG00000001985	Grik3	1.061e-06	0.9477	143.9	128.9	158.3	149.4	274.9	304.3	307.4	268.7	0.5962	0.5321	0.6357	0.6261	1.248	1.351	1.378	1.171
ENSMUSG00000021061	Sptb	1.061e-06	-0.5747	6457	6573	7295	6968	4495	4791	4226	4799	37.87	38.44	41.49	41.35	28.9	30.13	26.83	29.62
ENSMUSG00000024302	Dtna	1.061e-06	-0.6372	851.9	924.7	958.3	862.8	560.4	555.4	558.2	624.8	12.32	13.33	13.44	12.62	8.883	8.612	8.738	9.509
ENSMUSG00000025868	Higd2a	1.061e-06	-0.5437	2232	2144	2198	1933	1471	1497	1410	1444	128	122.6	122.2	112.2	92.51	92.08	87.51	87.15
ENSMUSG00000018411	Mapt	1.062e-06	-0.5875	844.4	842.7	854.5	777.8	535.5	540.7	543.6	576.1	22.58	22.47	22.15	21.04	15.7	15.5	15.73	16.21
ENSMUSG00000048794	Cfap100	1.074e-06	-0.8298	2163	2008	1604	1659	1064	967.4	1075	1058	64.88	60.06	46.65	50.34	35	31.11	34.89	33.4
ENSMUSG00000042842	Serpinb6b	1.081e-06	-0.785	547.5	587.2	604.7	672.3	324.4	371.2	368.3	320.3	13.18	14.09	14.11	16.37	8.559	9.58	9.597	8.114
ENSMUSG00000057322	Rpl38	1.139e-06	0.5539	2339	2273	2161	2000	3264	3092	3168	3376	226.3	219.3	202.8	195.7	346.1	320.7	331.7	343.7
ENSMUSG00000050965	Prkca	1.156e-06	-0.5971	3028	2961	3244	3252	1831	2205	2074	2129	37.86	36.91	39.32	41.13	25.09	29.56	28.07	28.02
ENSMUSG00000020388	Pdlim4	1.162e-06	0.9321	271.6	242	232.5	251.9	541.2	535.8	450.7	409.3	11.43	10.16	9.487	10.73	24.97	24.17	20.53	18.13
ENSMUSG00000041607	Mbp	1.18e-06	-0.7144	940000	926600	967200	832300	555300	573800	536900	568300	22690	22300	22630	20320	14690	14850	14030	14440
ENSMUSG00000047547	Cltb	1.221e-06	-0.6024	4275	4073	4176	3598	2758	2808	2519	2517	91.49	86.88	86.65	77.9	64.69	64.42	58.35	56.68
ENSMUSG00000015714	Cers2	1.225e-06	-0.501	11760	12120	12210	12010	8089	8936	8186	8767	448	460.1	451	462.7	337.7	364.9	337.4	351.4
ENSMUSG00000000223	Drp2	1.225e-06	-0.5889	27560	25690	27840	27770	16490	19650	18140	18070	258.9	240.6	253.6	264	169.8	198	184.5	178.7
ENSMUSG00000019960	Dusp6	1.225e-06	0.5343	1546	1623	1709	1736	2455	2228	2441	2472	33.85	35.43	36.29	38.46	58.94	52.33	57.86	56.98
ENSMUSG00000052468	Pmp2	1.279e-06	-0.7012	45370	37800	47250	39020	25020	25970	25840	27370	1198	994.7	1209	1042	724.1	735	738.3	760.2
ENSMUSG00000047797	Gjb1	1.279e-06	-0.5882	3682	3479	3462	3231	2483	2371	2075	2268	88.07	82.97	80.28	78.19	65.09	60.81	53.71	57.1
ENSMUSG00000024076	Vit	1.28e-06	-1.012	663.3	550.4	679.4	578.9	346.2	307.6	317.7	233.3	15.41	12.75	15.3	13.61	8.816	7.661	7.988	5.703
ENSMUSG00000048087	Gm4737	1.28e-06	-1.285	2001	2523	2256	1548	865.4	699.4	1065	772.6	35.53	44.67	38.85	27.82	16.84	13.32	20.47	14.44
ENSMUSG00000022636	Alcam	1.28e-06	0.6367	1077	1113	1119	1170	1655	1564	1827	1943	20.89	21.52	21.03	22.95	35.17	32.51	38.35	39.65
ENSMUSG00000019942	Cdk1	1.28e-06	0.5998	623.3	594.4	597.1	639.9	866.5	907.8	992.1	975.1	18.94	18.01	17.59	19.67	28.87	29.58	32.63	31.19
ENSMUSG00000008682	Rpl10	1.28e-06	0.8492	5314	5115	5390	4766	8337	8183	9154	11440	283.6	272.1	278.8	257.3	487.6	468.1	528.6	642.6
ENSMUSG00000022472	Desi1	1.614e-06	-0.4641	2508	2573	2438	2451	1732	1876	1759	1849	57.12	58.42	53.84	56.49	43.24	45.81	43.37	44.32
ENSMUSG00000013921	Clip3	1.698e-06	-0.4933	5657	6173	6084	5625	4015	4310	4084	4303	220.2	239.6	229.6	221.6	171.3	179.9	172.1	176.3
ENSMUSG00000017009	Sdc4	1.702e-06	0.5242	1310	1156	1252	1315	1842	1848	1715	1846	29.91	26.32	27.73	30.38	46.1	45.24	42.39	44.36
ENSMUSG00000070348	Ccnd1	1.74e-06	0.4686	9242	8844	9689	9401	12590	12950	13090	12830	172.3	164.4	175.1	177.3	257.2	258.8	264	251.8
ENSMUSG00000021458	Aopep	1.745e-06	0.5748	1304	1286	1181	1251	1884	1773	1761	2079	41.44	40.72	36.37	40.2	65.61	60.39	60.54	69.51
ENSMUSG00000073599	Ecscr	1.767e-06	-0.508	3485	3162	3251	3049	2277	2304	2152	2357	173.7	157.1	157	153.7	124.3	123.1	116	123.6
ENSMUSG00000030761	Myo7a	1.806e-06	-0.5169	1905	2118	2207	2146	1436	1442	1521	1446	25.16	27.9	28.27	28.67	20.79	20.42	21.74	20.1
ENSMUSG00000006398	Cdc20	1.806e-06	0.6976	499	565.7	430.6	491.9	805.7	786.8	825.8	831.9	18.01	20.35	15.07	17.96	31.87	30.44	32.25	31.59
ENSMUSG00000034706	Dnaic2	1.806e-06	0.6953	335.9	303	333.9	317.9	514.6	481.2	568.9	550.5	6.792	6.109	6.548	6.505	11.41	10.43	12.45	11.72
ENSMUSG00000023034	Nr4a1	1.808e-06	0.53	3369	3113	3541	3397	4633	4792	4716	5252	79.92	73.61	81.44	81.53	120.5	121.9	121.1	131.1
ENSMUSG00000068923	Syt11	1.869e-06	-0.492	4480	4208	4298	4433	2895	3312	3035	3131	56.07	52.51	52.16	56.13	39.71	44.44	41.11	41.23
ENSMUSG00000025790	Slco3a1	1.869e-06	-0.5071	1535	1448	1551	1539	1081	1067	1122	992.5	32.31	30.38	31.65	32.76	24.93	24.07	25.55	21.98
ENSMUSG00000032377	Plscr4	1.904e-06	0.5745	910.7	909.9	949.2	949.8	1257	1377	1395	1531	14.24	14.18	14.38	15.02	21.54	23.08	23.59	25.18
ENSMUSG00000035275	Raver2	1.904e-06	-0.6642	625.4	611.4	684.1	588.9	416.6	375	367	409.3	8.32	8.109	8.824	7.926	6.075	5.349	5.285	5.73
ENSMUSG00000034730	Adgrb1	1.904e-06	-1.147	314.8	353.2	391.3	277.9	167.4	141.9	114.7	156.6	4.504	5.038	5.429	4.023	2.625	2.176	1.776	2.357
ENSMUSG00000015149	Sirt2	1.904e-06	-0.5154	13160	13120	13240	11560	8704	9100	8858	9063	387.3	385	377.8	344.2	280.8	287.1	282.1	280.7
ENSMUSG00000090733	Rps27	1.944e-06	0.912	911	1057	920.5	893.9	2089	1382	1829	1857	71.72	83.01	70.27	71.2	180.3	116.7	155.8	153.9
ENSMUSG00000033952	Aspm	1.944e-06	0.5315	610.6	624.8	649.7	669.9	893.2	921.7	949.7	947.5	5.053	5.155	5.212	5.608	8.101	8.177	8.505	8.251
ENSMUSG00000023015	Racgap1	1.982e-06	0.4739	1162	1288	1188	1218	1683	1691	1736	1652	32.66	36.09	32.39	34.66	51.87	50.98	52.82	48.88
ENSMUSG00000036585	Fgf1	1.982e-06	-0.5117	8360	8094	8281	8243	5279	6172	6018	5650	218.2	210.6	209.6	217.7	151	172.7	170	155.2
ENSMUSG00000069808	Fam57a	2.016e-06	-0.5575	1163	1136	1164	1111	761.9	855.3	745.5	731.6	22.19	21.6	21.53	21.43	15.93	17.49	15.39	14.68
ENSMUSG00000040606	Kazn	2.016e-06	-0.4576	4655	4866	5006	4941	3581	3680	3365	3539	70.57	73.55	73.58	75.78	59.49	59.81	55.21	56.46
ENSMUSG00000027253	Lrp4	2.038e-06	0.4677	1630	1740	1730	1716	2485	2342	2383	2233	15.3	16.28	15.74	16.3	25.57	23.57	24.21	22.06
ENSMUSG00000026313	Hdac4	2.038e-06	0.5638	1277	1377	1466	1395	2092	2007	2211	1866	21.31	22.9	23.71	23.55	38.26	35.9	39.92	32.77
ENSMUSG00000029177	Cenpa	2.038e-06	0.7543	382.9	404	313.3	379.2	638.9	642.7	668.5	572.8	11.88	12.5	9.425	11.9	21.73	21.38	22.45	18.7
ENSMUSG00000013089	Etv5	2.038e-06	0.5614	789.6	787.1	746.3	788.8	1211	1149	1210	1042	16.29	16.19	14.93	16.46	27.38	25.41	27.01	22.61
ENSMUSG00000021508	Cxcl14	2.059e-06	-0.9661	311.6	361.3	300.4	294.9	132.2	166.7	153.7	178	7.033	8.129	6.574	6.734	3.27	4.033	3.754	4.228
ENSMUSG00000057278	Snrpg	2.059e-06	0.5887	504.3	464.4	490.9	481.9	754.3	785.8	708.8	688.6	29.6	27.18	27.94	28.62	48.53	49.46	45.03	42.54
ENSMUSG00000051177	Plcb1	2.091e-06	-0.6354	1471	1369	1560	1572	852.7	996.6	928.3	1054	17.92	16.63	18.43	19.37	11.39	13.02	12.24	13.51
ENSMUSG00000050271	Prag1	2.103e-06	-0.5983	1050	1234	1215	1143	824.7	728.3	744.4	755.1	9.228	10.81	10.36	10.16	7.947	6.864	7.083	6.986
ENSMUSG00000070493	Chchd2	2.122e-06	0.4992	1395	1404	1365	1518	2153	1999	1945	1950	34.75	34.88	32.96	38.26	58.78	53.38	52.44	51.11
ENSMUSG00000036452	Arhgap26	2.217e-06	0.5626	973.2	1001	974.1	1106	1375	1532	1594	1508	17.58	18.03	17.06	20.21	27.23	29.66	31.16	28.65
ENSMUSG00000024030	Abcg1	2.248e-06	-0.7161	559.2	572.1	548.3	491.2	359.1	337.1	294.8	313.5	10.56	10.77	10.03	9.38	7.429	6.822	6.024	6.227
ENSMUSG00000017286	Glod4	2.275e-06	-0.5076	3767	3428	3954	3938	2587	2643	2585	2783	109.2	99.08	111.1	115.5	82.22	82.14	81.11	84.9
ENSMUSG00000037348	Paqr7	2.407e-06	-0.6869	1070	1019	1105	874	685	627.2	604.1	593.8	27.9	26.49	27.95	23.07	19.58	17.54	17.05	16.3
ENSMUSG00000063065	Mapk3	2.441e-06	-0.533	9432	8818	8859	7751	5965	6129	6059	5927	365.1	340.3	332.5	303.6	253.1	254.4	253.9	241.5
ENSMUSG00000095139	Pou3f2	2.476e-06	0.5489	1092	1070	1098	964.9	1537	1456	1526	1680	7.263	7.096	7.084	6.495	11.21	10.38	10.99	11.77
ENSMUSG00000007122	Casq1	2.606e-06	-0.9189	353.8	298.5	314.8	285.9	164.6	178.6	135.3	163.7	11.85	9.966	10.22	9.687	6.04	6.412	4.905	5.769
ENSMUSG00000004880	Lbr	2.606e-06	0.4912	962.3	987	932	945.8	1374	1251	1389	1383	30.65	31.34	28.78	30.48	47.95	42.72	47.88	46.37
ENSMUSG00000046844	Vat1l	2.647e-06	-0.6037	23590	23090	24800	25920	14110	17470	15960	16540	397.1	387.5	404.8	441.5	260.4	315.4	290.7	293.1
ENSMUSG00000038370	Pcp4l1	2.652e-06	-0.7603	430.6	436.6	425.8	393.9	266.3	260.9	240.9	210.8	10.15	10.26	9.73	9.393	6.88	6.594	6.144	5.228
ENSMUSG00000061904	Slc25a3	2.652e-06	0.4191	3606	3614	3570	3767	4812	4971	4754	4941	89.72	89.65	86.12	94.81	131.2	132.6	128	129.4
ENSMUSG00000016252	Atp5e	2.674e-06	0.603	1052	1134	1032	1231	1775	1604	1576	1821	46.54	50.03	44.29	55.1	86.08	76.11	75.47	84.81
ENSMUSG00000020914	Top2a	2.685e-06	0.6353	2262	2295	2552	2748	3426	3913	4157	3841	49.58	50.14	54.23	60.93	82.29	91.94	98.61	88.59
ENSMUSG00000045094	Arhgef37	2.701e-06	-0.9801	204.5	170.1	190	169.6	91.07	88.75	83.43	89.24	2.646	2.194	2.383	2.22	1.291	1.231	1.168	1.215
ENSMUSG00000003363	Pld3	2.701e-06	-0.5108	3382	3503	3560	2988	2382	2329	2365	2342	126.4	130.6	129	113	97.58	93.32	95.68	92.13
ENSMUSG00000029093	Sorcs2	2.708e-06	0.5298	1868	1870	2109	1907	2886	2810	2964	2554	29.44	29.39	32.23	30.41	49.86	47.49	50.56	42.37
ENSMUSG00000079415	Cntf	2.741e-06	-0.7126	2419	1846	2170	1970	1220	1411	1170	1308	83.81	63.75	72.89	69.03	46.34	52.41	43.86	47.67
ENSMUSG00000030161	Gabarapl1	2.754e-06	-0.4092	2527	2455	2441	2388	1847	1863	1837	1830	99.18	96.05	92.89	94.85	79.47	78.41	78.05	75.57
ENSMUSG00000024529	Lox	2.891e-06	-0.7565	1437	1226	1577	1248	774.3	812.6	915.3	732.6	11.6	9.871	12.34	10.19	6.851	7.034	7.997	6.224
ENSMUSG00000028234	Rps20	2.891e-06	0.4612	5051	5074	4839	4508	6788	6575	6601	6856	117.3	117.5	109	105.9	172.8	163.8	166	167.6
ENSMUSG00000022548	Apod	2.891e-06	-0.8454	4993	4935	5067	4692	2527	3207	3069	2140	211	207.9	207.6	200.6	117	145.3	140.3	95.13
ENSMUSG00000030559	Rab38	2.968e-06	0.5639	549.6	561.2	621	582.9	881.7	817.6	915.3	827.8	18.95	19.29	20.76	20.33	33.32	30.22	34.16	30.04
ENSMUSG00000018217	Pmp22	3.152e-06	-0.6113	698700	652700	694500	651000	419800	445800	433400	466400	23760	22130	22900	22400	15650	16250	15950	16690
ENSMUSG00000049092	Gpr137c	3.259e-06	-0.6742	519.1	521.7	447.8	475.9	281.6	300.6	320	315.1	10.38	10.41	8.686	9.632	6.174	6.448	6.929	6.635
ENSMUSG00000027699	Ect2	3.454e-06	0.6995	374.8	399.8	390.4	406.9	577.4	624.1	752.4	628.3	7.701	8.19	7.777	8.459	13	13.75	16.73	13.58
ENSMUSG00000050248	Evc2	3.477e-06	-0.564	1936	1919	1981	1688	1398	1258	1191	1227	35.04	34.63	34.75	30.9	27.73	24.41	23.32	23.36
ENSMUSG00000007655	Cav1	3.477e-06	-0.6294	5624	4951	5654	5195	3235	3504	3975	3125	225.9	198.3	220.2	211.1	142.4	150.9	172.8	132.1
ENSMUSG00000034810	Scn7a	3.752e-06	0.6797	4570	3717	4700	4956	6592	7618	7555	6998	23.15	18.77	23.08	25.4	36.6	41.37	41.42	37.3
ENSMUSG00000041794	Myrip	3.804e-06	-1.007	232.7	199.9	180.8	227.9	97.02	109.1	88.31	103.3	5.359	4.59	4.038	5.311	2.449	2.695	2.201	2.505
ENSMUSG00000040274	Cdk6	3.804e-06	0.5041	1955	2013	2033	2010	2794	2889	3128	2574	24.6	25.25	24.8	25.59	38.53	38.98	42.6	34.08
ENSMUSG00000030677	Kif22	3.819e-06	0.6135	380.1	421.3	392	356.9	572.6	629	620.5	574	10.78	11.92	10.78	10.25	17.81	19.14	19.06	17.14
ENSMUSG00000004347	Pde1c	3.819e-06	-0.9877	201.2	203.7	247	242.9	94.17	118.1	106.7	112.6	2.264	2.285	2.695	2.766	1.162	1.425	1.299	1.333
ENSMUSG00000038252	Ncapd2	3.819e-06	0.4639	1417	1509	1442	1318	1997	1910	2025	1927	52.73	55.97	52.02	49.6	81.46	76.19	81.57	75.44
ENSMUSG00000033227	Wnt6	3.819e-06	0.6334	378	446.4	436.3	462.9	706.7	675.7	623.9	689.6	9.391	11.06	10.51	11.64	19.25	18	16.78	18.03
ENSMUSG00000040952	Rps19	3.819e-06	0.5735	5361	5128	4844	4384	7765	6995	6874	7724	240.6	229.4	210.8	199	381.9	336.5	333.8	364.7
ENSMUSG00000001542	Ell2	3.956e-06	-0.5357	1053	1098	1107	969.3	743.7	755.2	676.6	727	23.21	24.14	23.66	21.62	17.97	17.85	16.14	16.87
ENSMUSG00000040488	Ltbp4	4.028e-06	0.5525	2681	2668	2817	2702	4274	3793	4356	3537	32.87	32.62	33.49	33.53	57.44	49.87	57.82	45.65
ENSMUSG00000041439	Mfsd6	4.045e-06	-0.5347	700.1	706.4	759	699.5	473.5	472.5	508.6	512.6	8.433	8.482	8.864	8.524	6.251	6.102	6.63	6.497
ENSMUSG00000007836	Hnrnpa0	4.072e-06	0.4248	2133	2074	2027	2136	2902	2663	2897	2785	29.61	28.69	27.27	29.99	44.15	39.63	43.52	40.68
ENSMUSG00000030711	Sult1a1	4.085e-06	-0.8559	706.5	499.3	683.2	559.9	341.5	339.3	342.9	310	24	16.91	22.51	19.25	12.72	12.36	12.61	11.09
ENSMUSG00000067158	Col4a4	4.085e-06	0.7934	145.3	148	159.9	172	283.5	258.4	286.9	284.5	0.95	0.9644	1.014	1.138	2.031	1.811	2.03	1.957
ENSMUSG00000004633	Chn2	4.085e-06	-0.6276	888.6	749.5	827.7	714.8	510.8	486.2	513.8	533.1	30.55	25.69	27.59	24.87	19.25	17.92	19.12	19.29
ENSMUSG00000026255	Efhd1	4.085e-06	-0.4449	10710	11010	11080	10450	7631	8156	7633	8351	303.8	311.2	304.7	299.8	237.2	247.9	234.2	249.2
ENSMUSG00000020808	Pimreg	4.085e-06	0.604	339	385.5	353.1	332.9	566	522.9	551.7	525.9	15.92	18.05	16.07	15.82	29.13	26.32	28.04	25.99
ENSMUSG00000032135	Mcam	4.11e-06	0.4714	8633	8430	8954	9641	12130	12020	12450	12850	224.9	218.9	226.1	254.1	346.3	335.8	351.1	352.2
ENSMUSG00000008734	Gprc5b	4.141e-06	-0.4121	8163	7866	8026	7858	5879	6248	5820	6025	166	159.5	158.2	161.7	131	136.2	128.1	128.9
ENSMUSG00000035246	Pcyt1b	4.18e-06	-0.5218	1185	1131	1152	1229	741.2	870.3	836.3	812.8	13.08	12.44	12.33	13.72	8.966	10.3	9.99	9.44
ENSMUSG00000026480	Ncf2	4.207e-06	-0.6124	1072	951.9	883.6	954.8	639.7	686	599.2	585.5	19.11	16.93	15.28	17.23	12.51	13.12	11.57	10.99
ENSMUSG00000020023	Tmcc3	4.207e-06	-0.545	1287	1226	1464	1268	861.8	948.5	896.9	874.8	24.7	23.47	27.25	24.62	18.13	19.52	18.64	17.68
ENSMUSG00000048027	Rgmb	4.235e-06	0.4033	1648	1563	1666	1649	2197	2137	2159	2148	39.59	37.43	38.81	40.08	57.86	55.05	56.13	54.3
ENSMUSG00000005124	Ccn4	4.521e-06	-0.4307	2205	2340	2447	2425	1767	1776	1746	1687	47.92	50.7	51.56	53.34	42.11	41.39	41.07	38.6
ENSMUSG00000044783	Hjurp	4.635e-06	0.4905	4101	4508	3834	4291	6083	5742	6109	5596	78.25	85.76	70.93	82.84	127.2	117.5	126.2	112.4
ENSMUSG00000059213	Ddn	4.726e-06	-0.4778	8457	8646	8100	8107	6331	6171	5423	5979	152.9	155.8	142	148.3	125.5	119.6	106.1	113.7
ENSMUSG00000052852	Reep1	4.731e-06	0.5186	619.1	616.8	588.5	620.9	824.7	876.1	865.9	953.6	8.401	8.345	7.743	8.524	12.27	12.75	12.72	13.62
ENSMUSG00000018417	Myo1b	4.768e-06	-0.4254	3350	3264	3573	3616	2536	2548	2557	2628	63.65	61.84	65.83	69.53	52.82	51.91	52.58	52.55
ENSMUSG00000023243	Kcnk5	4.768e-06	0.5337	608.5	710.9	668.8	718.8	980.7	962.4	972.6	1023	11.18	13.02	11.91	13.36	19.75	18.96	19.34	19.78
ENSMUSG00000079553	Kifc1	4.975e-06	0.676	324.1	330.4	346.2	289.7	574.5	487.5	539.6	485.7	8.079	8.211	8.368	7.307	15.7	13.03	14.56	12.74
ENSMUSG00000028434	Epb41l4b	4.981e-06	0.4292	4220	4292	4257	4288	5384	5665	5810	6123	84.28	85.47	82.44	86.65	117.9	121.3	125.6	128.7
ENSMUSG00000026399	Cd55	4.998e-06	-0.6739	623.3	535.2	617.8	558.6	324.4	400.2	375.5	349.6	13.8	11.81	13.26	12.51	7.871	9.499	8.997	8.145
ENSMUSG00000001020	S100a4	5.012e-06	0.5658	607.5	600.3	569.1	607.6	799.9	861.2	972.6	918.8	54.15	53.35	49.18	54.8	78.15	82.3	93.83	86.19
ENSMUSG00000032060	Cryab	5.07e-06	-0.4317	26270	26840	26390	24760	19010	19450	19180	19650	1175	1196	1144	1120	931.3	932.1	927.9	924.3
ENSMUSG00000025920	Stau2	5.173e-06	-0.5682	525.4	501.1	515.7	563.9	364.3	338.3	354.4	349.9	8.465	8.05	8.056	9.191	6.433	5.844	6.18	5.933
ENSMUSG00000036781	Rps27l	5.287e-06	0.4919	703.3	772.8	711.9	759.8	1094	995.1	1016	1057	58.07	63.61	56.99	63.47	98.99	88.09	90.81	91.84
ENSMUSG00000020627	Klhl29	5.338e-06	0.6765	211.6	212.5	236.3	220	331	359.2	380.8	361.2	1.613	1.614	1.746	1.696	2.765	2.934	3.14	2.896
ENSMUSG00000026163	Sphkap	5.344e-06	-0.6199	1975	1932	2055	2369	1243	1422	1254	1486	17.58	17.15	17.74	21.34	12.14	13.58	12.08	13.93
ENSMUSG00000018796	Acsl1	5.489e-06	-0.4271	2395	2458	2593	2399	1756	1920	1777	1859	50.92	52.11	53.46	51.61	40.93	43.77	40.9	41.61
ENSMUSG00000030865	Chp2	5.502e-06	-0.4521	1603	1615	1753	1689	1227	1288	1166	1175	66.67	66.92	70.66	71.03	55.92	57.41	52.49	51.39
ENSMUSG00000027351	Spred1	5.697e-06	0.4638	2487	2567	2648	2821	3410	3548	3770	3803	24.79	25.52	25.59	28.46	37.27	37.93	40.68	39.91
ENSMUSG00000032220	Myo1e	5.697e-06	-0.4857	944.4	896.5	944.4	908.8	645.9	703.4	627.4	648.7	10.59	10.02	10.27	10.31	7.94	8.459	7.616	7.657
ENSMUSG00000037379	Spon2	5.833e-06	-0.7665	568.5	497.5	672.7	544.9	349.1	354.2	325.7	295.7	14.76	12.88	16.93	14.31	9.932	9.857	9.151	8.077
ENSMUSG00000024885	Aldh3b1	5.833e-06	-0.6186	915.9	803.2	731	750.8	486	532.8	519.5	532	25.79	22.55	19.96	21.39	15	16.09	15.83	15.76
ENSMUSG00000038732	Mboat1	5.947e-06	-0.412	4016	3685	3991	3838	2837	2849	2961	3014	119	108.9	114.7	115.1	92.16	90.54	95	94.03
ENSMUSG00000044350	Lacc1	5.947e-06	-0.5777	503.3	520	479.4	455.9	328.2	315.5	333.8	322.3	10.09	10.39	9.318	9.247	7.211	6.782	7.242	6.8
ENSMUSG00000034165	Ccnd3	5.947e-06	0.5426	1575	1643	1709	1373	2457	2307	2215	2216	49.58	51.54	52.15	43.71	84.76	77.84	75.45	73.38
ENSMUSG00000029310	Nudt9	6.4e-06	-0.4594	1918	1782	1786	1717	1212	1325	1321	1371	78.42	72.64	70.81	71	54.3	58.06	58.46	58.99
ENSMUSG00000030772	Dkk3	6.572e-06	-0.4404	3367	3187	3177	3345	2384	2499	2527	2216	37.26	35.16	34.08	37.45	28.91	29.65	30.26	25.81
ENSMUSG00000027315	Spint1	6.689e-06	-0.6174	625.4	532.5	518.6	545.9	335.8	370.1	356.7	371.4	15.21	12.91	12.23	13.43	8.952	9.652	9.391	9.508
ENSMUSG00000073434	Wdr90	6.901e-06	0.618	458	485	448.8	469.9	815.2	645.9	673.3	742.9	5.917	6.247	5.621	6.142	11.54	8.947	9.414	10.1
ENSMUSG00000004891	Nes	6.901e-06	-0.4812	22450	21510	23420	23460	15470	16000	15800	17800	186.9	178.5	189	197.6	141.1	142.8	142.3	156
ENSMUSG00000020032	Nuak1	6.901e-06	0.4808	1179	1113	1252	1226	1587	1579	1784	1724	14.53	13.67	14.95	15.27	21.42	20.85	23.79	22.34
ENSMUSG00000026203	Dnajb2	6.981e-06	-0.5143	1527	1581	1298	1440	1028	1049	1021	983.3	45.87	47.37	37.83	43.77	33.86	33.79	33.2	31.09
ENSMUSG00000038319	Kcnh2	7.198e-06	-0.639	419	380.1	431.5	403.9	282.5	257	251.2	243.5	8.224	7.437	8.211	8.02	6.077	5.407	5.335	5.029
ENSMUSG00000032118	Fez1	7.348e-06	-0.5373	1472	1243	1297	1330	867.5	1000	926.7	871.8	62.68	52.75	53.53	57.28	40.49	45.66	42.71	39.07
ENSMUSG00000052688	Rab7b	7.492e-06	-0.4289	2116	2341	2272	2343	1685	1776	1638	1631	50.75	55.96	52.84	56.86	44.28	45.66	42.51	41.16
ENSMUSG00000034981	Parm1	7.552e-06	-0.7067	298	345.1	323.4	335.9	212.1	179.6	190.4	200.5	2.185	2.524	2.3	2.493	1.705	1.412	1.511	1.548
ENSMUSG00000026509	Capn2	7.69e-06	-0.3945	6640	6623	6840	6812	4827	5240	5182	5218	124.5	123.8	124.3	129.2	99.18	105.3	105.1	102.9
ENSMUSG00000058586	Serhl	7.737e-06	-0.404	1745	1669	1725	1764	1361	1251	1299	1293	69.41	66.18	66.55	70.99	59.36	53.37	55.96	54.15
ENSMUSG00000032418	Me1	7.756e-06	-0.4369	1123	1082	1112	1104	775.2	812.6	853.3	815.5	21.17	20.33	20.32	21.05	16.02	16.42	17.41	16.18
ENSMUSG00000039349	C130074G19Rik	7.756e-06	-0.442	1839	1805	1946	1735	1323	1324	1437	1301	22.53	22.04	23.11	21.49	17.76	17.38	19.05	16.76
ENSMUSG00000037685	Atp8a1	7.839e-06	-0.4584	7054	6777	6910	7724	4855	5474	5147	5230	90.17	86.36	85.64	99.89	68.02	75.01	71.21	70.34
ENSMUSG00000040548	Tex2	8.008e-06	-0.3902	5873	5715	5783	6076	4292	4563	4426	4599	91.91	89.17	87.75	96.2	73.62	76.56	74.97	75.75
ENSMUSG00000031613	Hpgd	8.689e-06	-0.7866	321.1	277.9	269.8	272.9	179.8	158.7	143.4	161.7	7.092	6.119	5.778	6.099	4.352	3.759	3.427	3.757
ENSMUSG00000056758	Hmga2	8.704e-06	0.6086	451.1	460.2	442.3	417	668.2	599.5	687	766.7	4.612	4.69	4.384	4.313	7.487	6.571	7.601	8.248
ENSMUSG00000042684	Npl	8.752e-06	-0.6693	333.4	343.6	329.4	320.9	187.4	211.4	225.3	197.5	8.196	8.421	7.85	7.982	5.05	5.571	5.996	5.11
ENSMUSG00000027715	Ccna2	8.869e-06	0.5254	864.4	1011	993.2	910.8	1261	1400	1470	1332	18.91	22.06	21.07	20.16	30.24	32.84	34.82	30.67
ENSMUSG00000027223	Mapk8ip1	9.118e-06	-0.4434	17030	17750	17200	15910	13030	12840	11740	12290	236.8	246.1	231.8	223.9	198.7	191.5	176.8	179.8
ENSMUSG00000015880	Ncapg	9.118e-06	0.7119	248.5	264.5	243	298.9	393.8	423.7	490.9	447.1	3.81	4.043	3.613	4.638	6.619	6.965	8.147	7.215
ENSMUSG00000071014	Ndufb6	9.229e-06	0.5768	356.9	350.5	355.9	398.9	588.8	566.5	529.9	513.7	23.3	22.81	22.52	26.34	42.12	39.64	37.43	35.28
ENSMUSG00000118124	Gm50139	9.252e-06	-1.98	181.8	138	139.2	71.21	40.57	26.12	16.19	20.47	11.28	8.539	8.374	4.471	2.759	1.738	1.088	1.337
ENSMUSG00000064373	Selenop	9.347e-06	-0.495	16770	15160	15540	14760	10340	11850	11580	10370	627.4	565.2	563.7	558.5	424.1	475.4	468.8	408
ENSMUSG00000007097	Atp1a2	9.391e-06	0.4315	15850	16070	15920	17610	21410	22390	21770	22700	188.4	190.4	183.5	211.7	279	285.3	280.1	284
ENSMUSG00000031775	Pllp	9.439e-06	-0.4537	20180	20980	19610	18520	14490	14980	13520	14890	643.2	666.8	606.2	597.4	506.2	512	466.6	499.7
ENSMUSG00000041423	Paqr6	9.439e-06	-0.5843	1016	976.5	949.5	830.8	694.9	601.8	610.4	593.6	35.23	33.76	31.92	29.14	26.41	22.37	22.91	21.66
ENSMUSG00000041219	Arhgap11a	9.754e-06	0.5822	525.4	596.2	577.9	608.9	781.9	826.5	942.8	929.1	4.466	5.052	4.763	5.236	7.284	7.532	8.673	8.31
ENSMUSG00000019961	Tmpo	9.763e-06	0.4166	3142	3249	3152	3348	4086	4183	4631	4322	58.65	60.47	57.05	63.24	83.62	83.73	93.58	84.92
ENSMUSG00000036503	Rnf13	9.786e-06	-0.464	6157	5362	5930	6080	3974	4325	4199	4547	126.4	109.7	118	126.2	89.4	95.17	93.28	98.21
ENSMUSG00000041762	Gpr155	1.014e-05	-0.4429	4728	4639	4786	5171	3364	3770	3382	3688	66.05	64.61	64.82	73.07	51.51	56.46	51.13	54.21
ENSMUSG00000000594	Gm2a	1.022e-05	-0.4328	4627	4267	4631	4054	3154	3315	3195	3348	41.68	38.32	40.44	36.94	31.14	32.01	31.15	31.73
ENSMUSG00000047675	Rps8	1.053e-05	0.3907	9128	8638	8657	8448	11480	11210	11210	11830	508.8	480.1	467.9	476.4	701.6	670.1	676.1	693.9
ENSMUSG00000041592	Sdk2	1.053e-05	-0.565	1274	1505	1675	1482	1003	1051	978	969.1	12.61	14.85	16.07	14.84	10.88	11.15	10.48	10.09
ENSMUSG00000028538	St3gal3	1.058e-05	-0.4657	1880	1916	1803	1647	1296	1390	1235	1314	41.93	42.59	38.97	37.15	31.66	33.23	29.81	30.83
ENSMUSG00000043091	Tuba1c	1.058e-05	0.606	467.2	532.9	495.4	407.3	712.4	755.5	756.4	697.1	12.57	14.29	12.92	11.08	21	21.79	22.02	19.73
ENSMUSG00000009376	Met	1.058e-05	0.5969	864.4	831.9	839.1	885.8	1084	1336	1459	1319	10.61	10.18	9.991	11	14.59	17.59	19.39	17.04
ENSMUSG00000022885	St6gal1	1.058e-05	-0.4379	18840	17840	19000	18810	12960	14870	13420	13730	296.4	279.9	290	299.4	223.5	250.9	228.6	227.3
ENSMUSG00000034341	Wbp2	1.103e-05	-0.4694	4076	4173	4011	3450	2939	2777	2789	2831	140.2	143	133.7	120	110.7	102.4	103.8	102.4
ENSMUSG00000054717	Hmgb2	1.105e-05	0.4703	1722	1514	1698	1496	2196	2152	2394	2183	51.88	45.47	49.6	45.57	72.49	69.5	78.04	69.2
ENSMUSG00000029430	Ran	1.112e-05	0.4309	2857	2808	2838	3235	3929	4084	3828	3995	63.37	62.08	61.02	72.59	95.51	97.1	91.9	93.23
ENSMUSG00000026605	Cenpf	1.115e-05	0.5148	1076	1122	1191	1109	1404	1624	1732	1688	12.3	12.78	13.2	12.83	17.59	19.9	21.43	20.31
ENSMUSG00000034311	Kif4	1.126e-05	0.6235	331.6	351.4	400.9	382.9	509.8	615.1	589.5	568.9	5.79	6.117	6.786	6.764	9.756	11.51	11.14	10.45
ENSMUSG00000040435	Ppp1r15a	1.126e-05	-0.39	4579	4594	4372	4252	3303	3429	3299	3541	92.3	92.33	85.44	86.71	72.96	74.1	71.96	75.12
ENSMUSG00000032470	Mras	1.164e-05	-0.4203	9804	9961	10580	9269	7583	7504	7040	7464	261.2	264.6	273.3	249.9	221.5	214.4	203	209.3
ENSMUSG00000042807	Hecw2	1.178e-05	-0.4184	1601	1714	1715	1723	1184	1236	1303	1321	13.46	14.37	13.98	14.65	10.91	11.14	11.86	11.69
ENSMUSG00000027375	Mal	1.183e-05	-0.4977	85120	81850	85650	87750	54640	62370	59210	64840	1939	1859	1891	2022	1364	1523	1460	1554
ENSMUSG00000020372	Rack1	1.195e-05	0.4175	9869	10230	9883	8933	13130	12780	12840	13240	240.1	248.2	233.1	219.8	350.1	333.4	338	339
ENSMUSG00000036078	Sigmar1	1.212e-05	-0.4411	2835	2993	2873	2518	2127	2060	1993	2074	118.9	125.2	116.9	106.9	97.8	92.65	90.51	91.57
ENSMUSG00000025128	Bhlhe22	1.26e-05	-0.7066	894.9	658	819.1	773.8	457.5	455.4	448.5	548.4	9.947	7.292	8.827	8.702	5.574	5.427	5.395	6.415
ENSMUSG00000037725	Ckap2	1.261e-05	0.4864	390.7	411.9	406.8	401.3	539.6	582.2	572.7	578.4	10.22	10.74	10.32	10.62	15.47	16.33	16.21	15.92
ENSMUSG00000007029	Vars	1.279e-05	0.4561	962.3	1049	1052	1125	1512	1371	1403	1473	25.77	28	27.3	30.47	44.39	39.37	40.66	41.52
ENSMUSG00000036169	Sostdc1	1.338e-05	0.3656	3526	3625	3628	3442	4423	4545	4692	4677	73.59	75.43	73.42	72.68	101.2	101.7	106	102.7
ENSMUSG00000025931	Paqr8	1.361e-05	-0.4591	1239	1165	1211	1266	815.2	944.5	861.4	917.8	14.21	13.31	13.47	14.68	10.24	11.61	10.69	11.07
ENSMUSG00000028896	Rcc1	1.401e-05	0.5233	412.7	401.6	414.3	452.9	630.6	593.3	642.3	567.9	12.53	12.16	12.2	13.91	20.99	19.32	21.11	18.15
ENSMUSG00000041120	Nbl1	1.406e-05	-0.6102	826.5	843.6	781.7	817.8	507	550.7	618.2	455.3	32.95	33.53	30.22	32.99	22.15	23.54	26.68	19.1
ENSMUSG00000090553	Snrpe	1.41e-05	0.52	493.8	448.2	448.8	478.9	621.1	659.8	692.8	724.4	38.54	34.88	33.96	37.82	53.14	55.22	58.52	59.51
ENSMUSG00000044080	S100a1	1.414e-05	-0.738	771.7	732.4	679.4	539.9	390.9	444.5	378.5	402.1	45.75	43.29	39.05	32.38	25.4	28.25	24.28	25.09
ENSMUSG00000049929	Lpar4	1.427e-05	0.6336	885.4	839.1	961.6	979.8	1287	1252	1602	1572	7.766	7.337	8.177	8.694	12.37	11.77	15.21	14.51
ENSMUSG00000040624	Plekhg1	1.43e-05	-0.4709	2329	2344	2516	2566	1560	1879	1820	1770	24.95	25.03	26.13	27.81	18.32	21.58	21.1	19.95
ENSMUSG00000057969	Sema3b	1.446e-05	-0.3947	29570	29650	30670	29280	22710	23560	21830	22540	653.6	653.2	657.2	654.5	550	558.2	522.1	524.3
ENSMUSG00000037656	Slc20a2	1.45e-05	-0.4043	4038	4357	4577	4420	3271	3317	3128	3414	101.6	109.3	111.7	112.5	90.22	89.51	85.2	90.42
ENSMUSG00000020899	Pfas	1.45e-05	0.4579	804.4	769.9	733.5	765.1	1094	1020	993.2	1127	11.06	10.55	9.775	10.64	16.48	15.03	14.78	16.3
ENSMUSG00000027404	Snrpb	1.45e-05	0.3643	1898	1896	1844	1886	2541	2412	2414	2329	63.85	63.58	60.13	64.17	93.67	86.99	87.9	82.44
ENSMUSG00000033278	Ptprm	1.46e-05	-0.4878	1001	1059	1135	1113	749.5	839.4	747.8	723.4	13.36	14.09	14.68	15.03	10.96	12.01	10.8	10.16
ENSMUSG00000018648	Dusp14	1.468e-05	-0.6598	584.3	528.9	561.7	474.9	360.5	345.3	285.6	352	17.33	15.64	16.15	14.25	11.72	10.98	9.169	10.99
ENSMUSG00000090862	Rps13	1.474e-05	0.3739	3818	3734	3586	3467	4665	4758	4668	4846	121	118	110.2	111.1	162	161.6	160.1	161.6
ENSMUSG00000024366	Gfra3	1.493e-05	0.9545	92.65	79.79	91.86	95.98	179.8	186.5	219.1	150.4	1.725	1.481	1.658	1.807	3.668	3.722	4.413	2.946
ENSMUSG00000040945	Rcc2	1.493e-05	0.3831	4619	4936	4841	4805	6373	5947	6160	6573	92.9	98.98	94.4	97.78	140.5	128.2	134.1	139.1
ENSMUSG00000036955	Kif1bp	1.502e-05	-0.3789	2031	1845	1970	1925	1473	1483	1473	1536	53.43	48.38	50.25	51.23	42.48	41.83	41.93	42.52
ENSMUSG00000047215	Rpl9	1.535e-05	0.4072	6761	6609	6712	6194	8318	8598	8601	9342	209.3	203.9	201.4	193.9	282.2	285.3	288.1	304.3
ENSMUSG00000048636	A730049H05Rik	1.537e-05	-0.6526	533.8	516.4	625.8	529.9	351.9	324.4	315.4	396	9.19	8.863	10.45	9.229	6.641	5.989	5.877	7.174
ENSMUSG00000073910	Mob3b	1.551e-05	-0.4182	3823	3508	3721	3685	2536	2728	2796	2958	40.3	36.87	38.03	39.3	29.31	30.84	31.9	32.81
ENSMUSG00000029119	Man2b2	1.57e-05	-0.4481	1397	1452	1469	1247	997.8	1012	1040	1020	28.33	29.36	28.88	25.58	22.18	22	22.83	21.77
ENSMUSG00000042961	Egflam	1.57e-05	0.4372	1726	1838	1964	2006	2452	2592	2466	2705	24.31	25.81	26.83	28.58	37.86	39.13	37.59	40.1
ENSMUSG00000020091	Eif4ebp2	1.575e-05	0.3648	2864	3148	3062	3072	3942	3857	3966	3890	29.54	32.38	30.63	32.07	44.57	42.66	44.28	42.23
ENSMUSG00000008683	Rps15a	1.608e-05	0.3606	4886	4786	4651	4759	6046	5945	6398	6126	97.65	95.36	90.12	96.22	132.4	127.4	138.4	128.8
ENSMUSG00000005533	Igf1r	1.625e-05	0.3701	1649	1726	1702	1641	2121	2166	2289	2120	18.25	19.04	18.26	18.37	25.73	25.7	27.41	24.69
ENSMUSG00000008999	Bmp7	1.641e-05	-0.65	900	977.1	1199	891.6	610.7	679.6	618.2	607	14.39	15.57	18.59	14.42	10.7	11.65	10.7	10.21
ENSMUSG00000025612	Bach1	1.684e-05	0.4321	2398	2530	2590	2810	3316	3380	3647	3609	31.02	32.62	32.48	36.77	47	46.87	51.05	49.12
ENSMUSG00000050335	Lgals3	1.692e-05	-0.9815	216.9	222.3	228.7	249.9	85.61	141.9	115.8	102.3	9.649	9.861	9.864	11.25	4.174	6.767	5.578	4.79
ENSMUSG00000037071	Scd1	1.693e-05	-0.4622	23280	24610	26100	25230	16250	18290	18350	19130	439.2	463	477.4	481.7	336	369.9	374.7	379.9
ENSMUSG00000042793	Lgr6	1.698e-05	0.4923	692.3	728.6	767	734.5	922.8	1070	1028	1111	7.833	8.22	8.414	8.408	11.44	12.98	12.59	13.22
ENSMUSG00000051674	Dcun1d4	1.71e-05	-0.3607	2000	2027	2049	2052	1593	1548	1528	1651	46.21	46.68	45.88	47.95	40.34	38.34	38.2	40.15
ENSMUSG00000024059	Clip4	1.718e-05	-0.515	452.7	445.5	469.8	459.9	307.1	335.4	302.8	321.3	9.338	9.162	9.396	9.597	6.943	7.417	6.76	6.974
ENSMUSG00000026426	Arl8a	1.747e-05	-0.3992	5998	5888	5670	5201	4288	4307	4251	4401	205.3	200.9	188.2	180.1	160.9	158	157.5	158.5
ENSMUSG00000025066	Sfr1	1.747e-05	-0.4029	3666	3390	3687	3295	2505	2695	2702	2705	117.4	108.2	114.4	106.7	87.92	92.5	93.63	91.15
ENSMUSG00000029330	Cds1	1.789e-05	-0.7551	280.1	348.7	268.9	285.9	168.4	176.6	156	184.2	4.67	5.798	4.347	4.824	3.077	3.157	2.815	3.232
ENSMUSG00000039953	Clstn1	1.81e-05	-0.3875	20710	20330	21010	19770	15810	15750	14800	16180	343.7	336.3	338	332	287.5	280.2	265.8	282.6
ENSMUSG00000022033	Pbk	1.812e-05	0.6285	334.8	358.6	392.3	405.9	503.2	584.4	611.3	631.3	14.43	15.41	16.4	17.7	23.77	27.01	28.52	28.64
ENSMUSG00000069662	Marcks	1.836e-05	0.4615	16330	14730	15990	16220	20000	20890	23090	23150	150	134.8	142.3	150.7	201.3	205.6	229.5	223.7
ENSMUSG00000030595	Nfkbib	1.836e-05	-0.4917	1051	1095	1090	1035	806.6	822.5	690.5	704	30.23	31.42	30.4	30.12	25.43	25.37	21.5	21.31
ENSMUSG00000042498	Radx	1.836e-05	-0.7112	247.4	225	217.2	233.9	130.3	133	142.2	143.2	3.52	3.191	2.996	3.367	2.032	2.028	2.19	2.144
ENSMUSG00000068580	Zfyve19	1.836e-05	-0.5105	1981	1893	1692	1568	1256	1276	1186	1277	91.77	87.42	75.96	73.45	63.73	63.35	59.44	62.23
ENSMUSG00000036768	Kif15	1.839e-05	0.4928	358.3	402.7	372.3	376.5	541.6	546.5	541.1	513.1	9.352	10.48	9.422	9.943	15.5	15.29	15.29	14.1
ENSMUSG00000025337	Sbds	1.84e-05	-0.4063	2550	2345	2408	2171	1769	1828	1748	1793	116.4	106.7	106.5	100.2	88.48	89.41	86.32	86.08
ENSMUSG00000020140	Lgr5	1.86e-05	0.4682	921	1038	1011	1094	1330	1390	1396	1522	14.23	15.99	15.14	17.09	22.53	23.02	23.33	24.74
ENSMUSG00000026442	Nfasc	1.933e-05	-0.3854	13700	14440	15100	14380	10990	11310	10540	11270	146.6	154.1	156.7	155.7	128.9	129.8	122	126.9
ENSMUSG00000076437	Selenoh	2.055e-05	0.7265	156.9	163.2	187.5	155	280.6	254	314.3	275.2	9.528	9.879	11.04	9.522	18.68	16.54	20.66	17.59
ENSMUSG00000024646	Cyb5a	2.097e-05	-0.4051	2486	2390	2413	2223	1747	1918	1814	1693	108.8	104.3	102.4	98.44	83.85	90.03	85.98	78.02
ENSMUSG00000060780	Lrrtm1	2.172e-05	0.4742	458	505.6	521.5	487.9	699.1	658.8	672.1	727.5	7.745	8.524	8.55	8.347	12.96	11.94	12.3	12.95
ENSMUSG00000018770	Atp5g3	2.184e-05	0.3709	2078	1990	2118	1932	2732	2649	2519	2608	100.1	95.53	98.89	94.09	144.2	136.7	131.3	132.2
ENSMUSG00000030671	Pde3b	2.204e-05	0.5674	313.9	297.2	294.7	321.2	422.4	430.8	489.8	494.3	4.471	4.221	4.071	4.63	6.596	6.58	7.552	7.41
ENSMUSG00000030281	Il17rc	2.217e-05	0.6743	159	191.8	174.1	199	306.3	281.8	286.7	304.9	5.554	6.682	5.898	7.032	11.73	10.55	10.84	11.21
ENSMUSG00000044708	Kcnj10	2.217e-05	0.517	7706	9648	8727	9602	12310	12390	12540	13840	52.98	66.12	58.17	66.78	92.79	91.34	93.27	100.1
ENSMUSG00000004096	Cwc15	2.217e-05	-0.4463	2063	1857	1926	1735	1298	1361	1439	1455	97.97	87.97	88.71	83.36	67.6	69.33	74	72.73
ENSMUSG00000049307	Fut4	2.217e-05	0.7518	145.3	121.9	154.1	140	244.5	226.2	267.2	234.3	1.326	1.109	1.363	1.292	2.445	2.213	2.639	2.25
ENSMUSG00000020601	Trib2	2.217e-05	0.3861	5532	5474	5508	5966	6985	7244	7373	7787	124.8	123.1	120.4	136.1	172.7	175.2	180	184.8
ENSMUSG00000040462	Os9	2.236e-05	-0.3854	4454	4120	4471	3996	3256	3208	3183	3389	85.51	78.86	83.23	77.62	68.52	66.03	66.14	68.47
ENSMUSG00000020658	Efr3b	2.275e-05	0.3757	1026	995.4	994.3	1082	1333	1333	1325	1336	12.73	12.3	11.95	13.57	18.11	17.72	17.78	17.43
ENSMUSG00000020844	Nxn	2.291e-05	-0.504	795.9	749.5	725.3	701.8	565	470.3	527.6	520.8	16.4	15.39	14.49	14.63	12.76	10.39	11.77	11.29
ENSMUSG00000033985	Tesk2	2.345e-05	-0.4485	1452	1329	1288	1233	954.9	932.2	1037	950.6	25.6	23.35	22.01	21.98	18.45	17.61	19.79	17.63
ENSMUSG00000066026	Dhrs3	2.457e-05	-0.5158	644.3	705.5	609.5	610.9	438.5	441.5	486.3	421.6	18.77	20.49	17.21	18	14	13.79	15.33	12.92
ENSMUSG00000024222	Fkbp5	2.457e-05	0.5643	251.6	247	243.1	242.1	399.6	351.3	377.6	345.9	5.33	5.216	4.993	5.187	9.276	7.977	8.656	7.71
ENSMUSG00000033730	Egr3	2.496e-05	0.404	1206	1300	1322	1350	1642	1724	1664	1835	18.26	19.63	19.42	20.68	27.26	28	27.28	29.24
ENSMUSG00000047045	Tmem164	2.496e-05	0.4094	873.6	988.8	982.7	960.8	1314	1269	1224	1263	10.92	12.32	11.91	12.15	17.99	17	16.56	16.61
ENSMUSG00000031691	Tnpo2	2.502e-05	0.355	1752	1843	1714	1784	2335	2173	2259	2316	22.83	23.95	21.65	23.52	33.36	30.36	31.87	31.76
ENSMUSG00000028655	Mfsd2a	2.54e-05	-0.433	2112	1984	2003	1860	1551	1452	1334	1544	64.08	60.01	58.92	57.09	51.6	47.22	43.81	49.3
ENSMUSG00000021643	Serf1	2.576e-05	-0.5892	569.6	554.9	529.1	450.9	323.4	370.1	349.8	342.8	39.28	38.15	35.38	31.46	24.44	27.36	26.11	24.88
ENSMUSG00000000088	Cox5a	2.594e-05	0.4944	607.5	633.8	670.7	712.8	838	959.4	979.5	939.3	22.07	22.96	23.63	26.2	33.37	37.37	38.52	35.92
ENSMUSG00000018830	Myh11	2.594e-05	-0.8825	172.7	145.3	174.2	190	81.81	86.35	103.3	80.86	1.226	1.028	1.199	1.364	0.6366	0.6572	0.7933	0.6041
ENSMUSG00000055407	Map6	2.594e-05	-0.3564	4213	4238	4335	4066	3192	3473	3301	3189	50.38	50.51	50.25	49.18	41.83	44.52	42.72	40.12
ENSMUSG00000015243	Abca1	2.623e-05	-0.4547	4224	4099	4833	4387	3035	3506	3206	3042	28.45	27.53	31.56	29.9	22.41	25.32	23.37	21.56
ENSMUSG00000036790	Slitrk2	2.623e-05	0.4494	1034	944.4	963.9	1087	1285	1342	1474	1414	7.146	6.505	6.456	7.598	9.733	9.942	11.02	10.28
ENSMUSG00000027379	Bub1	2.636e-05	0.568	301.1	287.8	267.9	299.9	388.1	450.4	464.5	431.8	9.041	8.614	7.799	9.111	12.77	14.5	15.09	13.64
ENSMUSG00000067818	Myl9	2.775e-05	-0.4274	2571	2432	2494	2229	1943	1791	1820	1666	154.2	145.4	145	135.2	127.7	115.2	118.2	105.1
ENSMUSG00000040084	Bub1b	2.775e-05	0.5438	423.2	527.1	502.3	550.9	717.2	717.3	768.4	739.8	11.9	14.78	13.69	15.67	22.1	21.62	23.38	21.89
ENSMUSG00000031785	Adgrg1	2.798e-05	-0.3872	2320	2405	2386	2159	1851	1736	1670	1820	75.66	78.18	75.44	71.2	66.15	60.7	58.93	62.46
ENSMUSG00000109324	Prmt1	2.893e-05	0.36	1718	1588	1703	1717	2122	2105	2147	2268	72.79	67.05	69.95	73.57	98.53	95.59	98.43	101.1
ENSMUSG00000048442	Smim5	2.893e-05	0.6928	285.3	280.6	250.7	350.9	444.2	452.4	480.6	534.1	12.74	12.49	10.85	15.85	21.73	21.65	23.22	25.09
ENSMUSG00000047459	Dynlrb1	2.917e-05	-0.6572	3316	2925	3140	2259	1802	2013	1773	1777	183.8	161.6	168.7	126.6	109.4	119.6	106.3	103.6
ENSMUSG00000036560	Lgi4	3.005e-05	0.3586	4475	4546	4592	4266	5910	5668	5434	5921	120.1	121.6	119.5	115.8	173.9	163.1	157.8	167.2
ENSMUSG00000039375	Wdr17	3.043e-05	-0.9408	167.5	136.3	150.3	146.2	89.55	72.83	58.75	71.81	3.254	2.64	2.831	2.875	1.907	1.517	1.236	1.468
ENSMUSG00000025289	Prdx4	3.163e-05	0.4376	919.1	963.7	967.4	1086	1290	1342	1426	1289	34.74	36.32	35.45	41.52	53.44	54.41	58.33	51.29
ENSMUSG00000026826	Nr4a2	3.173e-05	-0.366	2474	2353	2322	2188	1857	1768	1763	1847	40	37.93	36.4	35.79	32.92	30.65	30.85	31.43
ENSMUSG00000024593	Megf10	3.189e-05	0.3924	2375	2270	2499	2434	2890	3266	3119	3311	16.17	15.41	16.5	16.77	21.56	23.84	22.98	23.72
ENSMUSG00000048240	Gng7	3.256e-05	-0.3949	1090	1063	1120	1099	842.7	829.5	773	868.7	16.37	15.92	16.31	16.69	13.87	13.36	12.57	13.73
ENSMUSG00000038650	Rnh1	3.263e-05	0.3615	960.2	982.5	962.6	973.8	1297	1207	1228	1262	26.67	27.21	25.93	27.37	39.5	35.96	36.93	36.88
ENSMUSG00000020186	Csrp2	3.263e-05	0.3756	7665	8285	7560	7346	10060	9745	9802	10440	413.7	445.8	395.6	401.1	595.3	563.9	572.6	592.8
ENSMUSG00000054405	Dnajc8	3.278e-05	-0.3613	1824	1728	1831	1708	1380	1426	1311	1393	82.16	77.64	80	77.84	68.16	68.87	63.93	66.03
ENSMUSG00000095677	Dynlt1f	3.278e-05	0.3419	1664	1661	1695	1589	2144	2150	2066	2026	28.67	28.52	28.3	27.7	40.47	39.71	38.52	36.73
ENSMUSG00000017716	Birc5	3.278e-05	0.5966	382	404.4	380.2	316	602.5	520.1	609.2	532.8	6.635	7.003	6.403	5.553	11.47	9.686	11.45	9.739
ENSMUSG00000031438	Rnf128	3.296e-05	-0.5079	2126	2004	2187	1931	1307	1432	1367	1682	38.15	35.85	38.06	35.06	25.71	27.55	26.56	31.77
ENSMUSG00000031447	Lamp1	3.353e-05	-0.3482	22860	21810	22270	22280	17030	17780	17680	17590	596.7	567.5	563.7	588.3	487.1	497.6	499.4	483.3
ENSMUSG00000029414	Kntc1	3.383e-05	0.5626	295.8	294.9	316.7	360.9	449.9	502	484	456.4	7.297	7.253	7.574	9.006	12.16	13.28	12.92	11.85
ENSMUSG00000025967	Eef1b2	3.407e-05	0.3335	3947	3644	3731	3681	4695	4715	4714	4788	182.4	167.9	167.2	172.1	237.8	233.6	235.8	232.8
ENSMUSG00000037152	Ndufc1	3.438e-05	0.5496	265	281.6	260.6	297.2	392.2	431.6	380.9	429.8	16.59	17.57	15.82	18.82	26.91	28.97	25.81	28.31
ENSMUSG00000020476	Dbnl	3.438e-05	-0.3464	2132	2055	2140	1967	1650	1661	1591	1612	40.06	38.49	39	37.39	33.99	33.46	32.35	31.87
ENSMUSG00000062960	Kdr	3.438e-05	-0.4539	1370	1381	1664	1496	1037	1065	1088	1115	11.64	11.7	13.71	12.86	9.657	9.699	10.01	9.974
ENSMUSG00000040811	Eml2	3.438e-05	-0.4369	1081	996	1089	1027	836.1	731.2	727.2	789.9	28.22	25.92	27.56	27.12	23.92	20.46	20.54	21.7
ENSMUSG00000026622	Nek2	3.438e-05	0.6477	172.7	199.9	203.8	192	287.3	318.5	339.5	283.4	3.957	4.567	4.528	4.45	7.215	7.825	8.42	6.835
ENSMUSG00000023336	Wfdc1	3.438e-05	-0.5637	639.1	553.1	623.9	521.9	414.7	386	411.8	356.1	20.73	17.89	19.62	17.13	14.74	13.42	14.45	12.15
ENSMUSG00000075232	Amd1	3.466e-05	0.3414	1297	1296	1230	1317	1601	1657	1617	1649	23.2	23.11	21.34	23.83	31.39	31.78	31.31	31.04
ENSMUSG00000024661	Fth1	3.466e-05	-0.4362	14740	14060	13400	12250	9865	10570	10300	9492	607.8	577.9	535.7	511.1	445.9	467.3	459.8	412
ENSMUSG00000032463	Faim	3.466e-05	-0.4681	482.4	494.7	470.4	455.5	329.7	354.6	338.9	343.1	11.77	12.04	11.13	11.25	8.819	9.278	8.952	8.811
ENSMUSG00000034317	Trim59	3.466e-05	0.5697	367.4	385.5	332	368.9	500.3	505	620.5	554.6	10.41	10.89	9.12	10.57	15.54	15.34	19.03	16.53
ENSMUSG00000001918	Slc1a5	3.482e-05	0.3893	719.1	779.9	752.1	760.8	1028	965.4	963.4	1001	23.2	25.09	23.53	24.84	36.36	33.4	33.64	33.98
ENSMUSG00000039046	Usp6nl	3.482e-05	-0.3902	13130	13830	14510	14420	10020	10690	10580	11330	147.8	155.2	158.3	164.2	123.7	129	129	134.2
ENSMUSG00000038456	Dennd2a	3.497e-05	0.3465	1466	1558	1584	1595	1959	1976	2036	1928	25.77	27.31	26.99	28.37	37.76	37.25	38.75	35.67
ENSMUSG00000030768	Disp1	3.505e-05	-0.3785	3116	3519	3574	3311	2547	2649	2522	2674	35.15	39.56	39.08	37.78	31.49	32.03	30.78	31.73
ENSMUSG00000025964	Adam23	3.505e-05	0.3893	2830	3075	3196	3143	3822	3940	3978	4313	31.75	34.39	34.76	35.68	47	47.39	48.3	50.92
ENSMUSG00000019810	Fuca2	3.512e-05	-0.558	552.3	596.8	553.5	542.5	408.2	390.2	397.1	318.5	11.98	12.9	11.64	11.9	9.703	9.071	9.321	7.269
ENSMUSG00000046807	Lrrc75b	3.512e-05	-0.3779	2497	2749	2580	2441	2038	1928	1873	2051	35.43	38.9	35.5	35.05	31.71	29.34	28.77	30.63
ENSMUSG00000031791	Tmem38a	3.521e-05	-0.3454	1566	1580	1638	1562	1219	1273	1209	1284	45.64	45.91	46.3	46.06	38.96	39.79	38.14	39.4
ENSMUSG00000091243	Vgll3	3.53e-05	0.3657	4827	4858	5062	5057	5990	6293	6830	6419	52.57	52.75	53.45	55.72	71.5	73.48	80.51	73.56
ENSMUSG00000015994	Fnta	3.595e-05	0.3539	4901	4845	4638	4840	5846	5981	6252	6500	172.3	169.8	158.1	172.2	225.3	225.5	238	240.6
ENSMUSG00000005566	Trim28	3.601e-05	0.3437	3201	3433	3350	3436	4431	4329	4112	4168	117.8	125.9	119.5	127.9	178.7	170.8	163.8	161.4
ENSMUSG00000044408	Sptssa	3.615e-05	0.4965	1431	1367	1398	1531	1896	1778	2231	2194	57.68	54.95	54.64	62.43	83.77	76.85	97.34	93.07
ENSMUSG00000058317	Ube2e2	3.624e-05	-0.5034	490.6	475.1	507.2	427.9	335.8	336.7	332.7	324.4	23.67	22.85	23.72	20.88	17.75	17.41	17.37	16.47
ENSMUSG00000020431	Adcy1	3.624e-05	-0.4502	6675	7523	8108	8025	5661	5857	5185	5485	29.91	33.6	35.22	36.38	27.8	28.13	25.14	25.86
ENSMUSG00000046330	Rpl37a	3.832e-05	0.4305	4590	4100	4063	3774	5932	5469	5254	5628	329.4	293.3	282.7	274	466.5	420.7	408.1	425
ENSMUSG00000029581	Fscn1	3.914e-05	-0.4311	7581	7954	7646	6911	5926	5947	5251	5184	259.5	271.4	253.7	239.3	222.3	218.2	194.5	186.7
ENSMUSG00000026851	BC005624	3.914e-05	-0.483	1052	1000	1003	846.7	676.7	708.7	731.1	665.7	30.05	28.5	27.78	24.47	21.19	21.71	22.61	20.02
ENSMUSG00000020547	Bzw2	3.914e-05	0.3689	7887	7955	7853	8425	10110	10270	9957	11150	275.5	277.1	266	297.8	387.1	384.6	376.5	410
ENSMUSG00000061360	Phf5a	3.949e-05	0.4012	609.6	598.8	593.2	626.9	801.8	809.6	763.9	843.1	22.75	22.28	21.47	23.67	32.8	32.39	30.85	33.11
ENSMUSG00000037736	Limch1	3.976e-05	-0.4093	18450	18170	21050	19520	13660	14690	14820	14960	262.8	258	290.7	281.3	213.2	224.3	228.4	224.1
ENSMUSG00000033031	Cip2a	4.021e-05	0.5251	311.6	310.2	275.6	298.3	408.5	417.7	443.9	468.6	6.168	6.12	5.288	5.973	8.862	8.864	9.508	9.761
ENSMUSG00000022881	Rfc4	4.176e-05	0.8029	102.1	111.2	111.9	143	195	207.4	212.2	232.3	4.395	4.769	4.671	6.224	9.197	9.567	9.882	10.52
ENSMUSG00000038855	Itpkb	4.199e-05	-0.3643	8934	9292	9836	9521	7363	7595	6840	7385	61.33	63.6	65.47	66.13	55.41	55.91	50.83	53.36
ENSMUSG00000002055	Spag5	4.262e-05	0.5834	339.3	400.1	342.5	359.9	498.8	517.5	632.7	535.4	8.788	10.33	8.602	9.432	14.16	14.37	17.74	14.59
ENSMUSG00000020181	Nav3	4.29e-05	0.4111	2855	2918	3403	3211	4003	4012	4170	4303	24.4	24.86	28.2	27.77	37.5	36.77	38.58	38.7
ENSMUSG00000013629	Cad	4.303e-05	0.3939	1148	1308	1292	1363	1723	1681	1630	1694	16.72	18.99	18.24	20.08	27.5	26.25	25.69	25.97
ENSMUSG00000057666	Gapdh	4.304e-05	-0.4121	18410	17920	19440	16170	14000	13530	13480	13030	723.3	701.9	740.5	642.8	603.1	570.1	573.3	538.9
ENSMUSG00000020737	Jpt1	4.304e-05	0.3306	1961	1925	1829	1882	2463	2403	2300	2395	93.98	91.94	84.94	91.21	129.3	123.4	119.2	120.8
ENSMUSG00000031320	Rps4x	4.304e-05	0.3699	11860	10700	11240	12020	14260	14920	14760	15270	570.7	513.4	524.3	585.1	752.5	769.7	768.6	773.4
ENSMUSG00000021175	Cdca7l	4.308e-05	0.686	240	189.2	237.3	272.9	370	373.1	420.9	370.4	6.949	5.459	6.66	7.994	11.74	11.58	13.19	11.28
ENSMUSG00000093930	Hmgcs1	4.399e-05	-0.4104	79850	72250	78100	79210	55670	57690	57630	61800	1347	1215	1278	1352	1029	1044	1052	1097
ENSMUSG00000035783	Acta2	4.399e-05	-0.6302	316	327.4	333.1	365	215	237.2	218	182.2	8.213	8.483	8.394	9.598	6.126	6.61	6.133	4.983
ENSMUSG00000029392	Rilpl1	4.399e-05	-0.4051	910.7	939.5	905.2	839.8	663.9	703.4	648	689.6	31.29	32.18	30.15	29.19	25	25.91	24.09	24.93
ENSMUSG00000037169	Mycn	4.427e-05	0.4156	513.8	546.8	538.7	519.9	753.3	695.5	676.7	714.2	9.749	10.34	9.91	9.98	15.67	14.15	13.9	14.26
ENSMUSG00000020857	Nme2	4.475e-05	0.3645	2003	2014	2247	2177	2749	2700	2608	2818	85.27	85.47	92.76	93.78	128.3	123.2	120.2	126.3
ENSMUSG00000005779	Psmb4	4.534e-05	0.3663	1625	1589	1745	1783	2256	2217	2084	2143	87.74	85.59	91.39	97.41	133.6	128.4	121.8	121.8
ENSMUSG00000062006	Rpl34	4.603e-05	0.3851	3279	3360	3348	2872	4189	4188	4083	4346	181.9	185.9	180.1	161.3	254.8	249.2	245.2	253.8
ENSMUSG00000026817	Ak1	4.604e-05	-0.6194	430.6	402.5	371.3	363.9	260.6	273.8	259.2	212.8	12.45	11.6	10.4	10.64	8.257	8.486	8.109	6.473
ENSMUSG00000032869	Psmf1	4.63e-05	-0.34	1840	1909	1920	1883	1485	1550	1405	1517	27.71	28.66	28.04	28.69	24.51	25.03	22.9	24.05
ENSMUSG00000028923	Necap2	4.632e-05	-0.3521	2053	2141	2057	1895	1628	1600	1544	1600	80.23	83.4	77.94	74.9	69.75	67.05	65.29	65.81
ENSMUSG00000023960	Enpp5	4.632e-05	-0.462	1101	979.8	1199	1030	753.3	815.6	744.4	803.2	12.83	11.38	13.54	12.14	9.621	10.19	9.387	9.849
ENSMUSG00000020460	Rps27a	4.672e-05	0.3796	6023	5648	5568	5274	7029	7356	7092	7823	310.8	290.5	278.5	275.3	397.5	406.9	396	424.8
ENSMUSG00000073616	Cops9	4.72e-05	0.3997	766.5	699.2	699.4	724.8	897	984.2	960	983.3	52.41	47.67	46.37	50.14	67.22	72.15	71.04	70.76
ENSMUSG00000020682	Mmp28	4.728e-05	0.4676	405.3	412.4	433.4	444.9	582.1	539.7	614.8	625.2	7.237	7.34	7.503	8.036	11.39	10.33	11.88	11.75
ENSMUSG00000000739	Sult5a1	4.76e-05	0.7111	189.8	201.6	202.1	155.2	331.9	305.2	343.8	269.9	5.708	6.045	5.892	4.721	10.94	9.839	11.19	8.541
ENSMUSG00000021877	Arf4	4.862e-05	0.3255	3914	3709	3819	3959	4667	4913	4966	4763	121.6	114.8	115	124.4	158.8	163.6	166.9	155.6
ENSMUSG00000113902	Ndufb1-ps	4.87e-05	0.4371	542.2	502.9	507.1	535.9	676.3	683.6	774.2	708.1	29.79	27.55	27.02	29.79	40.73	40.27	46.04	40.94
ENSMUSG00000027331	Knstrn	4.909e-05	0.5008	386.4	450	391.3	398.9	532.7	564.5	615.9	608.8	12.09	14.04	11.87	12.63	18.27	18.94	20.86	20.05
ENSMUSG00000028354	Fmn2	4.999e-05	-0.3398	3433	3321	3437	3587	2572	2796	2688	2822	74.85	72.17	72.65	79.12	61.46	65.35	63.43	64.74
ENSMUSG00000098188	Sowahc	5.02e-05	-0.3394	1682	1574	1642	1568	1278	1240	1321	1263	13.95	13.02	13.2	13.15	11.62	11.03	11.86	11.02
ENSMUSG00000033207	Mamdc2	5.089e-05	0.5057	584.3	513.7	563.6	549.9	702	766	796	892.2	6.704	5.875	6.269	6.382	8.827	9.421	9.883	10.77
ENSMUSG00000013523	Bcas1	5.089e-05	-0.4127	17360	15980	16730	15320	11450	12250	11960	13440	415.7	381.5	388.4	371.1	300.5	314.5	310.1	338.8
ENSMUSG00000024791	Cdca5	5.089e-05	0.7132	108.4	117.4	103.3	95.98	182.6	179.6	189.2	171.9	2.178	2.351	2.012	1.95	4.02	3.866	4.113	3.633
ENSMUSG00000023452	Pisd	5.096e-05	-0.3427	4450	4709	4535	4510	3729	3541	3356	3720	99.94	105.4	98.75	102.5	91.81	85.26	81.58	87.91
ENSMUSG00000033579	Fa2h	5.121e-05	-0.3681	19920	19570	19200	17920	14880	15560	14160	14750	425.6	416.8	397.6	387.3	348.4	356.4	327.3	331.6
ENSMUSG00000019756	Prl8a1	5.121e-05	0.84	77.73	84.67	75.5	108.8	167.4	162.7	167.6	154.4	2.27	2.465	2.137	3.213	5.357	5.093	5.298	4.743
ENSMUSG00000072082	Ccnf	5.121e-05	0.5688	296.3	326	324.4	275.8	457.5	484.1	492.1	401	8.324	9.132	8.837	7.841	14.09	14.58	14.96	11.86
ENSMUSG00000050666	Vstm4	5.121e-05	-0.7139	460.1	440.2	516.7	363.9	286.3	277.8	283.3	223.1	6.23	5.942	6.784	4.986	4.249	4.033	4.152	3.179
ENSMUSG00000103332	Pcdhga2	5.121e-05	-0.5047	370.6	408.8	391.2	397.9	264.1	280.4	258.3	290.1	2.938	3.231	3.007	3.191	2.295	2.383	2.216	2.42
ENSMUSG00000037979	Ccdc92	5.179e-05	-0.5555	529.6	501.1	497.6	429.9	339.6	356.2	293.6	328.5	15.85	14.95	14.44	13.02	11.14	11.43	9.511	10.34
ENSMUSG00000027860	Vangl1	5.304e-05	-0.3989	842.6	893	868.9	838.1	664.1	650.2	683.8	605.1	17.5	18.49	17.49	17.61	15.11	14.47	15.37	13.22
ENSMUSG00000022754	Tmem45a	5.304e-05	0.4934	355.9	367.6	355.9	392.9	467	540.7	526.4	555.6	13.28	13.68	12.88	14.84	19.11	21.64	21.27	21.82
ENSMUSG00000056486	Chn1	5.338e-05	-0.4743	667.5	592.6	664	571.9	443.3	471.3	425.5	444.1	16.84	14.91	16.25	14.6	12.26	12.75	11.62	11.79
ENSMUSG00000002504	Slc9a3r2	5.341e-05	-0.4064	1687	1622	1610	1631	1305	1330	1188	1106	39.33	37.7	36.41	38.47	33.35	33.24	29.99	27.14
ENSMUSG00000022329	Stk3	5.358e-05	-0.4074	1324	1337	1424	1259	933.1	1090	986.4	1010	23.1	23.24	24.08	22.21	17.84	20.39	18.62	18.54
ENSMUSG00000032679	Cd59a	5.358e-05	-0.4644	1793	1598	1533	1493	1065	1281	1177	1116	47.85	42.52	39.65	40.3	31.15	36.64	33.99	31.34
ENSMUSG00000023904	Hcfc1r1	5.462e-05	-0.6177	1259	1200	1121	864.8	755.2	733.2	683.6	710.1	62.8	59.68	54.22	43.63	41.28	39.21	36.9	37.27
ENSMUSG00000004791	Pgf	5.463e-05	-0.8148	190.6	178.4	181.8	147	103.7	105.2	84.87	84.93	5.081	4.742	4.7	3.965	3.03	3.007	2.449	2.383
ENSMUSG00000033453	Adamts15	5.505e-05	0.4521	826.9	938.6	959.7	907.8	1271	1161	1381	1177	8.581	9.71	9.656	9.53	14.45	12.91	15.51	12.85
ENSMUSG00000058290	Espl1	5.505e-05	0.5522	371.4	446	351.6	415.3	636.1	563.6	600.9	542	6.666	7.981	6.118	7.542	12.51	10.85	11.67	10.24
ENSMUSG00000003062	Stard3nl	5.505e-05	0.3936	821.2	797.9	755.9	884.8	1089	1063	1085	1057	23.3	22.57	20.8	25.4	33.87	32.33	33.32	31.56
ENSMUSG00000044768	D1Ertd622e	5.508e-05	0.4733	449.7	412	395.1	390.7	533.6	571.8	613.5	585.1	1.416	1.294	1.207	1.245	1.842	1.931	2.092	1.939
ENSMUSG00000002658	Gtf2f1	5.658e-05	-0.381	1489	1378	1546	1344	1135	1070	1113	1094	32.23	29.74	32.45	29.43	26.93	24.82	26.07	24.92
ENSMUSG00000021892	Sh3bp5	5.658e-05	-0.3431	4560	4516	4830	4335	3420	3604	3609	3740	91.82	90.66	94.3	88.31	75.49	77.79	78.66	79.24
ENSMUSG00000034903	Cobll1	5.658e-05	-0.3958	1869	1812	1978	1903	1280	1506	1441	1511	27.93	27	28.66	28.77	20.97	24.13	23.3	23.77
ENSMUSG00000037466	Tedc1	5.658e-05	0.5811	295	264.5	234.6	280.1	439.8	372	423.6	390.3	6.538	5.845	5.042	6.281	10.68	8.839	10.16	9.103
ENSMUSG00000059900	Tmem40	5.721e-05	-0.6252	350.6	313.8	328.2	339.9	200.7	246.1	183.5	217.9	12.41	11.07	11.26	12.17	7.787	9.339	7.031	8.119
ENSMUSG00000039542	Ncam1	5.79e-05	0.3968	2809	2726	3199	3111	3687	3858	3991	4071	33.45	32.35	36.92	37.48	48.12	49.24	51.43	51.01
ENSMUSG00000029632	Ndufa4	5.901e-05	0.3322	1222	1147	1230	1176	1486	1504	1480	1551	71.64	67.05	69.87	69.72	95.44	94.52	93.85	95.67
ENSMUSG00000071655	Ubxn1	5.96e-05	-0.3785	2778	2568	2569	2324	1996	1986	1875	2008	65.61	60.47	58.82	55.54	51.67	50.29	47.93	49.89
ENSMUSG00000031302	Nlgn3	6.044e-05	0.3904	1373	1457	1595	1608	1923	1924	1995	2079	10.84	11.47	12.21	12.84	16.64	16.29	17.05	17.27
ENSMUSG00000034675	Dbn1	6.108e-05	-0.3692	2797	2978	2889	2614	2332	2195	2097	2099	68.01	72.18	68.09	64.3	62.15	57.2	55.16	53.69
ENSMUSG00000022346	Myc	6.108e-05	0.5829	260.1	242.9	256.4	216	376.7	326.4	396.8	381.7	5.706	5.314	5.455	4.794	9.059	7.679	9.424	8.813
ENSMUSG00000049800	Sertad2	6.133e-05	0.3129	1427	1367	1426	1393	1725	1717	1762	1776	15.99	15.28	15.49	15.79	21.2	20.64	21.37	20.95
ENSMUSG00000071847	Apcdd1	6.22e-05	-0.5047	439.6	464.8	502.9	416.3	302.8	328.4	326.6	316.2	4.63	4.88	5.136	4.437	3.496	3.709	3.723	3.505
ENSMUSG00000096002	Vmn2r53	6.22e-05	0.7491	192	203.1	144.9	209.6	338.4	280.7	312.5	354.5	0.4657	0.4912	0.3409	0.5145	0.9	0.7301	0.8207	0.9051
ENSMUSG00000012848	Rps5	6.31e-05	0.3773	6032	5771	5688	5212	7886	7358	7231	7023	287.5	274.3	262.9	251.4	412.1	376.1	373.1	352.3
ENSMUSG00000070802	Pnmal2	6.383e-05	0.4765	679.1	726.1	768.3	810.8	1010	1007	974.9	1176	6.087	6.489	6.677	7.353	9.924	9.677	9.457	11.09
ENSMUSG00000038894	Irs2	6.445e-05	0.4115	772.8	759.3	857.3	719.8	1045	1044	1071	989.4	4.543	4.45	4.886	4.281	6.735	6.578	6.816	6.121
ENSMUSG00000002985	Apoe	6.454e-05	-0.5474	9266	8199	8949	7342	6489	5900	5787	4906	396.3	349.6	371.1	317.7	304.1	270.5	267.9	220.8
ENSMUSG00000021124	Vti1b	6.454e-05	-0.3996	719.1	654.4	703.3	685.8	507.9	539.7	532.2	504.4	28.28	25.66	26.81	27.29	21.89	22.76	22.65	20.88
ENSMUSG00000024781	Lipa	6.454e-05	-0.3724	2705	2689	2827	2936	1982	2251	2288	2091	48.5	48.08	49.15	53.27	38.96	43.28	44.4	39.46
ENSMUSG00000027087	Itgav	6.602e-05	0.3862	3147	3088	3436	3535	4144	4088	4560	4483	48.64	47.59	51.49	55.28	70.2	67.73	76.28	72.91
ENSMUSG00000032477	Cdc25a	6.602e-05	0.4828	274.8	254.7	251.7	266	378.6	362.1	378.5	359.1	5.681	5.248	5.045	5.563	8.578	8.027	8.469	7.813
ENSMUSG00000028293	Slc35a1	6.611e-05	0.47	758.7	751.8	717.2	817.2	933	1118	1022	1161	29.12	28.76	26.68	31.73	39.24	45.98	42.44	46.9
ENSMUSG00000046329	Slc25a23	6.687e-05	-0.3586	3546	3871	3951	3443	2786	2949	2905	2904	91.86	99.96	99.22	90.23	79.09	81.91	81.43	79.17
ENSMUSG00000055003	Lrtm2	6.693e-05	-0.4287	626.1	597.3	610.1	610.5	485.1	431.9	422.4	465.9	8.154	7.756	7.704	8.045	6.925	6.031	5.954	6.386
ENSMUSG00000024140	Epas1	6.789e-05	-0.4719	1299	1397	1542	1406	1072	1037	1079	872.7	16.51	17.71	19.01	18.08	14.94	14.13	14.84	11.67
ENSMUSG00000032815	Fanca	6.825e-05	0.5935	223.3	211.6	212.5	228	389.5	328.5	303.2	318.3	5.74	5.423	5.295	5.929	10.97	9.054	8.435	8.61
ENSMUSG00000024056	Ndc80	6.848e-05	0.6231	237.4	298	315.8	331.9	418.8	463.6	494	469.2	3.882	4.858	5.008	5.492	7.507	8.129	8.744	8.074
ENSMUSG00000031617	Tmem184c	6.872e-05	-0.3915	1498	1355	1431	1428	998.7	1137	1047	1161	43.61	39.33	40.4	42.04	31.86	35.48	32.99	35.57
ENSMUSG00000024261	Syt4	6.88e-05	-0.9131	220	145.2	181.8	170	90.36	72.43	102.1	97.21	2.102	1.383	1.683	1.642	0.9459	0.7416	1.055	0.9769
ENSMUSG00000022265	Ank	7.032e-05	-0.3316	5701	5546	5817	5770	4225	4757	4620	4535	78.37	76.01	77.52	80.24	63.66	70.11	68.73	65.6
ENSMUSG00000050732	Vamp8	7.061e-05	-0.4554	1322	1182	1310	1072	916.9	837.2	929	869.7	33.95	30.26	32.6	27.83	25.8	23.04	25.81	23.49
ENSMUSG00000078350	Smim1	7.08e-05	-0.7347	411.7	334.4	391.3	326.9	247.3	225.2	222.5	167.8	9.065	7.341	8.355	7.283	5.969	5.317	5.303	3.889
ENSMUSG00000036985	Zdhhc9	7.145e-05	-0.315	2516	2555	2592	2406	2016	2098	1960	2012	44.57	45.13	44.52	43.12	39.16	39.85	37.59	37.51
ENSMUSG00000053141	Ptprt	7.145e-05	-0.5005	1823	1879	2344	2094	1309	1420	1447	1569	10.28	10.56	12.81	11.94	8.085	8.579	8.828	9.306
ENSMUSG00000016028	Celsr1	7.163e-05	0.4051	1154	1419	1343	1282	1641	1774	1731	1756	9.173	11.25	10.35	10.31	14.3	15.12	14.89	14.69
ENSMUSG00000032290	Ptpn9	7.183e-05	0.3274	1268	1291	1363	1340	1620	1678	1605	1710	30.8	31.27	32.12	32.93	43.13	43.7	42.19	43.71
ENSMUSG00000004707	Ly9	7.317e-05	-1.183	54.75	54.68	74.63	55.99	13.32	18.85	25.23	26.6	0.9417	0.9377	1.245	0.9743	0.2511	0.3476	0.4697	0.4815
ENSMUSG00000028838	Extl1	7.407e-05	-0.5377	454.7	488.7	525.9	448	360.6	297.8	303.8	345.7	9.77	10.47	10.95	9.738	8.491	6.859	7.065	7.817
ENSMUSG00000000740	Rpl13	7.408e-05	0.3655	7188	7008	7177	6230	9160	8762	8566	9083	270.3	262.7	261.6	237	377.5	353.2	348.6	359.4
ENSMUSG00000014313	Cox6c	7.518e-05	0.3157	1764	1829	1672	1710	2144	2165	2157	2227	67.93	70.22	62.42	66.59	90.46	89.35	89.88	90.24
ENSMUSG00000022360	Atad2	7.572e-05	0.405	768.1	700.7	808.6	808.3	1026	983.8	1090	999.7	9.527	8.664	9.723	10.14	13.95	13.08	14.63	13.05
ENSMUSG00000025035	Arl3	7.63e-05	-0.3657	1239	1145	1187	1098	867	923.7	899.6	925.4	53.75	49.51	49.93	48.2	41.22	42.96	42.24	42.25
ENSMUSG00000056569	Mpz	7.63e-05	-0.5476	2199000	2162000	2225000	1849000	1431000	1434000	1361000	1543000	61030	59820	59890	51930	43550	42680	40900	45080
ENSMUSG00000036905	C1qb	7.63e-05	-0.5768	899.1	882.1	938.7	779.8	640.1	571.5	648	474.8	30.72	30.04	31.09	26.95	23.97	20.93	23.96	17.07
ENSMUSG00000036777	Anln	7.63e-05	0.4474	868	923.6	979	1011	1173	1382	1394	1224	17.37	18.42	18.99	20.45	25.73	29.65	30.18	25.76
ENSMUSG00000033916	Chmp2a	7.63e-05	-0.3676	2259	2121	2203	2028	1650	1635	1566	1812	109.1	102.1	103.1	99.02	87.32	84.62	81.8	92.05
ENSMUSG00000038379	Ttk	7.632e-05	0.535	222.3	200.8	202.8	225	304	296.2	328.3	321.3	4.237	3.816	3.747	4.338	6.351	6.053	6.773	6.445
ENSMUSG00000026883	Dab2ip	7.66e-05	-0.4124	1369	1459	1410	1260	1118	1055	996.7	951.6	10.49	11.15	10.48	9.765	9.386	8.664	8.266	7.673
ENSMUSG00000033732	Sf3b3	7.679e-05	0.317	2536	2622	2603	2806	3234	3302	3377	3263	33.18	34.2	33.01	37.15	46.38	46.32	47.81	44.93
ENSMUSG00000027820	Mme	7.711e-05	-0.4884	27340	26540	31590	30620	19340	20940	19030	23430	379.2	366.9	424.8	429.6	293.9	311.4	285.6	342
ENSMUSG00000020649	Rrm2	7.737e-05	0.5134	455.9	579.1	607.6	595.9	781.9	818.5	826.9	788.9	14.92	18.89	19.28	19.73	28.04	28.71	29.28	27.16
ENSMUSG00000033161	Atp1a1	7.737e-05	-0.3525	13840	13680	14620	14230	10600	11680	10410	11450	291.6	287.5	298.7	303.3	244.9	263.9	237.4	253.8
ENSMUSG00000001517	Foxm1	7.768e-05	0.4447	991.8	1103	991.3	858.8	1375	1384	1363	1264	24.71	27.39	23.94	21.65	37.56	36.97	36.74	33.13
ENSMUSG00000042700	Sipa1l1	7.772e-05	-0.3126	3996	4140	4016	4220	3248	3417	3355	3154	39.9	41.22	38.88	42.64	35.56	36.59	36.26	33.15
ENSMUSG00000001930	Vwf	7.772e-05	-0.3618	1900	2090	2192	2166	1651	1668	1533	1635	26.53	29.08	29.67	30.58	25.26	24.95	23.16	24.01
ENSMUSG00000037971	1110032A03Rik	7.772e-05	-0.4742	608.4	575.6	574.7	538.9	404.1	448.4	366	422.3	21.41	20.2	19.61	19.19	15.59	16.92	13.94	15.64
ENSMUSG00000060012	Kif13b	7.772e-05	-0.3406	6683	6578	7441	7005	5368	5446	5375	5684	72.63	71.28	78.41	77.03	63.95	63.46	63.22	65.01
ENSMUSG00000048644	Ctxn1	8.376e-05	-0.5925	1625	1632	1438	1124	988.3	985.2	937	934.2	49.82	49.89	42.76	34.87	33.22	32.39	31.1	30.15
ENSMUSG00000034573	Ptpn13	8.516e-05	0.3963	5479	5980	6280	6065	7162	7965	7662	8557	50.45	54.9	56.06	56.49	72.27	78.63	76.35	82.91
ENSMUSG00000041372	B4galnt3	8.516e-05	0.4029	1159	1364	1259	1329	1705	1718	1545	1802	12.62	14.8	13.29	14.63	20.35	20.05	18.2	20.64
ENSMUSG00000004268	Emg1	8.584e-05	0.3911	526.6	534.4	499.4	525.9	662	733.9	673.3	678.7	14.3	14.46	13.15	14.45	19.7	21.36	19.78	19.39
ENSMUSG00000038633	Degs1	8.768e-05	-0.3335	5090	4793	5215	5153	3790	4118	3929	4226	134.1	125.9	133.2	137.3	109.4	116.3	112	117.1
ENSMUSG00000036887	C1qa	8.843e-05	-0.6609	942.3	915.3	898.5	710.8	605.9	518.9	614.8	440	33.68	32.61	31.13	25.7	23.74	19.88	23.78	16.55
ENSMUSG00000035504	Reep6	9.057e-05	-0.7415	261.1	304.8	287.1	245.9	148.4	201.4	151.4	140.2	5.486	6.385	5.848	5.228	3.417	4.537	3.443	3.1
ENSMUSG00000062981	Mrpl42	9.205e-05	-0.3761	1071	1102	1044	957	776.7	816.2	789.8	823.8	34.7	35.62	32.8	31.37	27.59	28.36	27.7	28.09
ENSMUSG00000022456	Sept3	9.205e-05	-0.3559	7276	7871	6885	7219	6011	5869	5400	5564	89.94	97	82.52	90.28	81.45	77.79	72.25	72.38
ENSMUSG00000026921	Egfl7	9.242e-05	-0.4472	1311	1253	1350	1081	896	931.6	853.3	971	55.89	53.28	55.83	46.62	41.88	42.59	39.38	43.57
ENSMUSG00000040351	Ankib1	9.27e-05	-0.3284	2793	2787	3021	3077	2278	2381	2254	2379	48.09	47.83	50.42	53.59	42.99	43.96	42	43.11
ENSMUSG00000028149	Rap1gds1	9.27e-05	-0.3268	8665	8352	8583	8531	6346	7210	6806	6843	140	134.6	134.5	139.5	112.4	124.9	119	116.4
ENSMUSG00000027520	Zdbf2	9.27e-05	0.6712	321.1	331.7	445.9	386.9	551.7	530.8	609	699.9	1.412	1.454	1.901	1.722	2.66	2.503	2.899	3.239
ENSMUSG00000035455	Fignl1	9.303e-05	0.5293	215.8	216.1	205.7	246.9	325.3	314.5	338.3	316.2	3.777	3.769	3.49	4.372	6.24	5.901	6.408	5.823
ENSMUSG00000017781	Pitpna	9.315e-05	-0.3263	3308	3111	3336	2989	2498	2633	2490	2534	64.85	60.8	63.42	59.29	53.67	55.35	52.83	52.29
ENSMUSG00000035093	Secisbp2l	9.416e-05	-0.4116	126100	124400	138800	134600	92310	100200	96240	105100	1450	1427	1549	1567	1164	1236	1198	1272
ENSMUSG00000030701	Plekhb1	9.628e-05	-0.3312	30310	29160	30260	28490	23040	24320	22800	23800	817.5	784.2	791.3	777.6	681.3	703.2	665.5	675.7
ENSMUSG00000048922	Cdca2	9.628e-05	0.566	221.3	275.3	242.1	227.1	360.5	328.8	391.8	370.7	4.024	4.992	4.269	4.179	7.185	6.411	7.712	7.093
ENSMUSG00000057863	Rpl36	9.731e-05	0.3605	1705	1828	1752	1718	2484	2198	2217	2102	165.4	176.9	164.9	168.6	264.3	228.7	232.9	214.6
ENSMUSG00000030137	Tuba8	9.754e-05	-1.103	43.17	33.17	33.49	38.99	16.17	10.91	9.176	11.26	0.709	0.5432	0.5333	0.6479	0.2911	0.1922	0.1631	0.1945
ENSMUSG00000027469	Tpx2	9.786e-05	0.4309	791.1	918	888.9	819.1	1074	1164	1280	1107	12.01	13.9	13.09	12.58	17.88	18.96	21.03	17.69
ENSMUSG00000021087	Rtn1	9.891e-05	-0.3856	1215	1241	1419	1336	984.5	1046	945.1	1003	29.61	30.15	33.53	32.94	26.3	27.33	24.93	25.72
ENSMUSG00000054693	Adam10	0.0001003	-0.3971	22100	21090	23600	23880	15730	17800	16830	18480	375	356.9	388.4	410	292.7	323.9	309.1	330.1
ENSMUSG00000028019	Pdgfc	0.0001015	0.3876	723.3	712.7	752.1	779.8	960.7	918.8	953.1	1062	9.123	8.962	9.197	9.951	13.28	12.42	13.01	14.1
ENSMUSG00000020261	Slc36a1	0.0001034	0.3184	1231	1310	1213	1248	1591	1552	1500	1604	23.02	24.41	21.98	23.62	32.61	31.1	30.34	31.56
ENSMUSG00000052293	Taf9	0.0001037	-1.229	347.3	323.3	357.8	173.7	112.9	129.1	87.65	159.6	11.55	10.72	11.53	5.844	4.114	4.602	3.154	5.585
ENSMUSG00000113161	Gm47457	0.0001055	-0.6205	448.8	466.1	357.9	387.6	293.1	228.5	271.9	272.7	3.728	3.86	2.882	3.257	2.669	2.035	2.444	2.384
ENSMUSG00000037111	Setd7	0.0001058	-0.3004	1929	1985	1983	1986	1547	1659	1625	1564	24.9	25.55	24.82	25.94	21.89	22.96	22.71	21.25
ENSMUSG00000025203	Scd2	0.0001067	-0.4003	169100	172400	181300	175000	123600	136900	127700	140500	1649	1676	1715	1728	1322	1432	1348	1442
ENSMUSG00000021594	Srd5a1	0.0001069	-0.3124	1352	1355	1347	1316	1074	1082	1043	1117	35.26	35.25	34.07	34.72	30.7	30.27	29.43	30.67
ENSMUSG00000079037	Prnp	0.0001076	-0.348	8287	7638	8172	7697	5721	6401	6291	6558	246	226.1	235.2	231.2	186.2	203.7	202.1	204.9
ENSMUSG00000057880	Abat	0.0001077	-0.3617	2170	2279	2591	2414	1763	1849	1878	1860	43.2	45.23	50.02	48.63	38.46	39.48	40.47	38.97
ENSMUSG00000071172	Srsf3	0.0001082	0.389	3855	3614	3719	4438	5045	5117	4977	5332	84.2	78.7	78.74	98.05	120.8	119.8	117.6	122.5
ENSMUSG00000041625	Ggact	0.0001086	-0.5118	487.5	424.9	464.1	383.9	318.6	296.7	301.6	304.9	14.73	12.8	13.6	11.74	10.55	9.612	9.866	9.697
ENSMUSG00000021252	Erg28	0.0001088	-0.3601	1435	1361	1437	1264	1107	1052	1017	1096	45.22	42.74	43.89	40.29	38.2	35.52	34.68	36.34
ENSMUSG00000047786	Lix1	0.0001092	-0.5975	352.4	330	298.8	298.6	179.5	212.1	234	208	4.522	4.221	3.717	3.876	2.525	2.918	3.25	2.808
ENSMUSG00000026678	Rgs5	0.0001097	-0.4275	3693	3018	3576	3570	2642	2637	2709	2302	56.96	46.4	53.47	55.71	44.67	43.61	45.22	37.37
ENSMUSG00000020462	Cfap36	0.0001097	-0.3525	1159	1140	1106	1251	892.2	905.9	948.5	892.2	49.66	48.71	45.95	54.21	41.9	41.61	43.98	40.23
ENSMUSG00000031349	Nsdhl	0.0001144	-0.3469	4970	4854	5401	5108	3702	4084	3939	4256	116.9	113.8	123.2	121.6	95.46	103	100.3	105.4
ENSMUSG00000033174	Mgll	0.0001144	-0.3147	10280	10460	11040	11000	8838	8551	8225	8765	213.7	216.7	222.5	231.3	201.4	190.6	185.1	191.7
ENSMUSG00000003429	Rps11	0.0001149	0.292	6613	6749	6853	6545	8063	8216	8073	8418	464.5	472.6	466.7	465.1	620.7	618.7	613.7	622.2
ENSMUSG00000053062	Jam2	0.0001153	-0.4174	1068	1086	1205	1055	852.1	739.3	817.1	887.6	19.27	19.54	21.08	19.25	16.85	14.3	15.96	16.85
ENSMUSG00000041459	Tardbp	0.0001163	0.3264	4094	3835	3584	3950	4807	4695	5019	4878	90.11	84.14	76.48	87.95	116	110.8	119.5	113
ENSMUSG00000002546	Golga2	0.0001163	-0.3089	4626	4922	4886	4505	3952	3791	3713	3825	86.24	91.46	88.3	84.96	80.75	75.77	74.9	75.03
ENSMUSG00000001403	Ube2c	0.0001163	0.5049	340.1	362.3	361	290.9	477.2	492.9	519.8	450.5	8.007	8.503	8.239	6.929	12.31	12.44	13.24	11.16
ENSMUSG00000030342	Cd9	0.0001174	-0.3736	42500	39360	41400	37930	29460	30200	31340	33400	1624	1499	1534	1466	1234	1237	1296	1343
ENSMUSG00000025937	Lactb2	0.0001192	-0.4111	1196	1118	1077	955.3	835.4	802.6	805.2	815.6	18.17	16.93	15.87	14.68	13.91	13.07	13.24	13.04
ENSMUSG00000027395	Polr1b	0.0001203	0.5012	285.6	359.4	317.6	355.9	455.6	465.3	464.1	499.3	6.06	7.603	6.533	7.64	10.59	10.58	10.66	11.15
ENSMUSG00000014776	Nol3	0.0001214	-0.7419	154.2	142	172	138.1	76.49	84.09	95.49	91.08	1.805	1.657	1.952	1.635	0.9813	1.055	1.21	1.122
ENSMUSG00000040690	Col16a1	0.0001222	0.3457	4673	4577	4502	4800	6338	5954	5938	5352	85.18	83.17	79.57	88.52	126.6	116.4	117.2	102.7
ENSMUSG00000030057	Cnbp	0.0001223	0.3359	4075	3596	3732	4047	4706	4825	4878	5098	112.9	99.3	100.2	113.4	142.9	143.3	146.2	148.6
ENSMUSG00000035293	G2e3	0.0001255	0.4582	650.7	662.8	607.9	729.1	846.2	840	994.5	976.5	7.72	7.84	6.992	8.751	11	10.68	12.77	12.19
ENSMUSG00000110040	Gm49369	0.0001276	-1.251	1254	1174	1408	1733	327.2	608.7	901.6	492.5	56.44	52.68	61.43	78.91	16.14	29.37	43.91	23.32
ENSMUSG00000046591	Ticrr	0.0001279	0.6071	165.7	170.4	190.4	216	291.3	305.6	290.2	263.7	1.863	1.91	2.076	2.457	3.59	3.684	3.531	3.121
ENSMUSG00000037972	Snn	0.0001284	-0.2928	4587	4401	4640	4537	3583	3739	3646	3851	91.67	87.68	89.9	91.73	78.48	80.12	78.86	80.99
ENSMUSG00000041859	Mcm3	0.0001284	0.4378	602.2	589.9	683.2	694.8	913.1	818.5	932.5	831.9	12.89	12.58	14.17	15.04	21.42	18.78	21.6	18.73
ENSMUSG00000041747	Utp15	0.0001285	0.3589	541.2	556.7	545.4	532.9	675.3	694.5	697.3	735.7	8.52	8.738	8.325	8.488	11.65	11.72	11.88	12.19
ENSMUSG00000034853	Acot11	0.0001286	-0.4809	532	560.2	500.6	552.9	426.5	395	365.8	337.8	10.52	11.05	9.601	11.07	9.247	8.378	7.831	7.032
ENSMUSG00000020409	Slu7	0.0001286	-0.3168	1462	1450	1419	1442	1146	1160	1096	1224	31.24	30.89	29.39	31.16	26.84	26.56	25.35	27.51
ENSMUSG00000023004	Tuba1b	0.0001288	0.3067	16890	16040	16970	16250	20960	20030	20550	20290	553.5	524.3	539.2	538.8	753	703.8	729	699.7
ENSMUSG00000025369	Smarcc2	0.0001289	-0.301	4654	4776	4450	4430	3848	3660	3599	3746	67.7	69.26	62.77	65.2	61.35	57.09	56.67	57.35
ENSMUSG00000033105	Lss	0.000131	-0.3323	13970	13640	13950	13880	11400	10690	10220	11710	186.9	181.9	180.9	187.8	167.1	153.3	148	164.8
ENSMUSG00000023885	Thbs2	0.000131	0.3832	5854	5757	6884	6496	7823	8195	8638	7953	54.97	53.9	62.68	61.71	80.52	82.52	87.79	78.6
ENSMUSG00000112241	Gm49325	0.000131	-1.32	121.9	115.9	111.1	66.75	26.85	53.24	23.47	38.76	8.853	8.392	7.818	4.902	2.137	4.144	1.844	2.961
ENSMUSG00000037902	Sirpa	0.0001311	-0.3459	2634	2521	2283	2610	2016	2064	1941	1876	51	48.65	42.85	51.13	42.77	42.83	40.66	38.21
ENSMUSG00000026664	Phyh	0.0001316	-0.4289	1476	1266	1392	1355	878.9	1082	1057	1049	64.53	55.17	59.01	59.91	42.11	50.73	50.03	48.25
ENSMUSG00000036875	Dna2	0.0001335	0.6373	122.3	121.1	138	144	204.5	196.2	231	208	1.665	1.644	1.821	1.983	3.052	2.864	3.404	2.981
ENSMUSG00000024424	Ttc39c	0.0001335	-0.505	350.6	312	353.1	338.9	238.7	213.3	240.9	249.7	6.592	5.848	6.436	6.447	4.92	4.3	4.901	4.94
ENSMUSG00000045763	Basp1	0.0001335	-0.7992	150.6	160.5	146.4	125	69.44	96.24	71.11	80.83	5.046	5.362	4.757	4.238	2.551	3.458	2.58	2.851
ENSMUSG00000031176	Dynlt3	0.0001335	-0.3206	3270	3144	3275	3250	2391	2621	2577	2764	140.7	134.8	136.6	141.5	112.8	120.9	120	125.1
ENSMUSG00000106918	Mrpl33	0.0001338	0.3643	777	773.7	733.9	838.8	949.4	1027	1020	1037	26.94	26.74	24.67	29.43	36.08	38.18	38.26	37.82
ENSMUSG00000027187	Cat	0.0001343	-0.3285	4089	4002	4306	3948	3027	3431	3192	3359	89.62	87.44	91.49	87.54	72.71	80.62	75.71	77.47
ENSMUSG00000040265	Dnm3	0.0001348	0.3404	735.9	792.4	759.7	813.8	967	976.6	1012	984.3	9.571	10.27	9.58	10.71	13.78	13.62	14.24	13.47
ENSMUSG00000041064	Pif1	0.0001356	0.6856	111.6	136.3	102.4	105	186.4	182.6	200.7	188.3	1.538	1.872	1.368	1.464	2.816	2.698	2.994	2.731
ENSMUSG00000035559	Mpv17l2	0.000136	-0.4772	651.7	653.5	623.9	553.9	466.1	454.4	384.2	465.6	41.78	41.77	38.78	35.92	32.75	31.23	26.66	31.41
ENSMUSG00000052533	Nup188	0.0001365	0.3347	902.3	921.3	967.4	956.9	1249	1201	1146	1141	20.39	20.75	21.19	21.87	30.93	29.08	28.02	27.13
ENSMUSG00000028525	Pde4b	0.0001366	0.4418	450.6	402.5	456.4	470.9	597.3	565.5	666.4	603.7	8.442	7.518	8.29	8.925	12.27	11.36	13.51	11.9
ENSMUSG00000002808	Epdr1	0.0001369	-0.3279	3424	3097	3350	3482	2499	2763	2644	2723	117.8	106.2	111.8	121.2	94.28	101.9	98.48	98.62
ENSMUSG00000008668	Rps18	0.0001377	0.3367	6686	6351	6290	6013	8192	7348	8182	8287	406.4	384.8	370.7	369.8	545.8	478.8	538.3	530.1
ENSMUSG00000003273	Car11	0.0001377	-0.4827	794.9	857	774.1	688.8	598.3	522.9	498.9	596.5	36.93	39.7	34.87	32.38	30.47	26.05	25.09	29.17
ENSMUSG00000022440	C1qtnf6	0.0001383	-0.3599	1848	1949	1841	1780	1518	1458	1508	1288	45.67	48.02	44.11	44.5	41.12	38.62	40.34	33.5
ENSMUSG00000104174	Gm37701	0.0001397	0.6274	212	195.2	161.9	236.9	332.9	306.1	312.1	313.7	7.165	6.576	5.304	8.098	12.33	11.09	11.41	11.16
ENSMUSG00000103070	Gm37903	0.0001398	0.6442	172.7	208.8	166.4	202.1	287	270.9	286.1	351.6	2.696	3.25	2.518	3.192	4.911	4.534	4.833	5.777
ENSMUSG00000039601	Rcan2	0.0001407	-0.7506	161.3	135.2	136.8	149.7	96.54	85.41	71.25	77.19	3.34	2.791	2.746	3.137	2.191	1.896	1.597	1.682
ENSMUSG00000032254	Kif23	0.0001407	0.4498	430.6	498.4	418.4	407.9	590.7	590.3	647	587.3	11.74	13.54	11.05	11.25	17.64	17.25	19.08	16.84
ENSMUSG00000017561	Crlf3	0.0001441	0.3325	1329	1205	1252	1378	1662	1569	1616	1661	36.33	32.84	33.18	38.11	49.8	45.99	47.81	47.79
ENSMUSG00000062515	Fabp4	0.0001456	1.031	38.96	62.75	43.06	55.99	114.1	127	130.8	81.86	0.5647	0.907	0.6052	0.8211	1.814	1.974	2.052	1.249
ENSMUSG00000028367	Txn1	0.0001474	0.3769	998.1	904.5	954.9	829.8	1188	1186	1259	1167	35.3	31.89	32.74	29.69	46.05	44.96	48.2	43.45
ENSMUSG00000026239	Pde6d	0.0001476	-0.3549	1027	964.2	973.1	935.4	751.4	805.2	714.5	767.4	38.29	35.86	35.2	35.3	30.72	32.2	28.85	30.13
ENSMUSG00000040204	Pclaf	0.0001484	0.3919	566.1	587.9	638.1	610.6	765.8	793.2	861.3	748.6	11.69	12.1	12.78	12.76	17.33	17.56	19.25	16.27
ENSMUSG00000026434	Nucks1	0.0001503	0.3199	2869	2797	3000	3134	3535	3639	3669	3894	34.47	33.5	34.94	38.09	46.54	46.87	47.71	49.23
ENSMUSG00000027907	S100a11	0.0001521	-0.3785	2589	2698	2469	2317	1935	2062	2006	1738	188.3	195.7	174.1	170.5	154.2	160.8	157.9	133.1
ENSMUSG00000003518	Dusp3	0.0001521	-0.322	2853	2531	2849	2725	2158	2282	2102	2213	40.38	35.71	39.1	39.02	33.49	34.63	32.2	32.97
ENSMUSG00000018102	Hist1h2bc	0.0001521	-0.4	1115	1108	1102	929.2	806.8	844.2	781.8	780.9	35.84	35.52	34.36	30.23	28.43	29.1	27.21	26.42
ENSMUSG00000045328	Cenpe	0.0001524	0.3725	691.7	740.5	672.7	729.8	842.7	940.6	953.1	947.5	12.59	13.44	11.87	13.44	16.81	18.36	18.78	18.15
ENSMUSG00000048109	Rbm15	0.0001541	0.4274	418	394.4	466	423.9	589.7	540.7	611.3	561.7	3.014	2.835	3.258	3.092	4.661	4.18	4.771	4.262
ENSMUSG00000031367	Ap1s2	0.0001544	-0.4152	1025	958.3	865	934.8	633.5	719.3	729.5	745.9	17.16	15.99	14.04	15.83	11.62	12.91	13.21	13.14
ENSMUSG00000038759	Nup205	0.0001544	0.3404	1148	1206	1293	1343	1550	1615	1600	1562	11.99	12.55	13.09	14.19	17.75	18.09	18.09	17.17
ENSMUSG00000034412	Tbc1d10a	0.0001546	0.3842	475.9	470.6	444.9	475.9	656.3	585.4	610.2	596.5	15.22	15.01	13.8	15.4	23.01	20.08	21.12	20.08
ENSMUSG00000040212	Emp3	0.0001571	0.3562	699.1	633.8	641.1	647.9	873.2	814.6	864.8	813.5	45.1	40.76	40.1	42.28	61.74	56.34	60.38	55.22
ENSMUSG00000047534	Mis18bp1	0.0001571	0.4649	322.2	383.7	333.9	350.9	444.2	474.3	517.3	502.4	5.681	6.745	5.709	6.26	8.586	8.966	9.872	9.322
ENSMUSG00000030092	Cntn6	0.0001571	-1.09	29.48	35.86	25.83	27.99	9.512	8.93	11.47	5.116	0.3835	0.4651	0.3259	0.3685	0.1356	0.1246	0.1615	0.07004
ENSMUSG00000020717	Pecam1	0.0001575	-0.3881	1446	1358	1510	1423	1089	1060	1230	999	21.74	20.35	22	21.64	17.94	17.08	20.01	15.8
ENSMUSG00000036368	Rmdn2	0.0001598	-0.5786	202.1	197.2	210.5	208	125.6	136.9	130.8	141.2	8.296	8.069	8.376	8.634	5.648	6.025	5.808	6.098
ENSMUSG00000009470	Tnpo1	0.0001603	0.3496	2691	2777	3010	3110	3566	3530	3940	3745	23.62	24.3	25.62	27.62	34.31	33.22	37.42	34.59
ENSMUSG00000021904	Sema3g	0.0001642	0.4222	1246	1208	1400	1257	1751	1629	1540	1937	10.2	9.856	11.11	10.41	15.71	14.3	13.65	16.69
ENSMUSG00000034037	Fgd5	0.0001642	0.3357	1358	1381	1480	1463	1896	1784	1848	1655	14.04	14.24	14.84	15.3	21.48	19.78	20.68	18
ENSMUSG00000025574	Tk1	0.0001642	0.5277	268.4	309	345.7	286.2	462.4	416.8	478.3	406.6	9.096	10.44	11.36	9.81	17.17	15.14	17.54	14.5
ENSMUSG00000040219	Ttc12	0.0001649	-0.4147	670.7	596.2	567.4	586.9	441.3	443.5	441.6	478.9	9.145	8.104	7.501	8.096	6.596	6.484	6.517	6.871
ENSMUSG00000079334	Naa80	0.0001649	-0.5314	830.7	864.6	766.5	653.5	575.1	472.8	582.1	515.3	18.59	19.29	16.63	14.8	14.11	11.34	14.1	12.13
ENSMUSG00000030259	Rassf8	0.0001653	0.4053	1691	1780	1869	2018	2184	2382	2527	2668	28.78	30.21	30.84	34.74	40.74	43.47	46.54	47.78
ENSMUSG00000038299	Wdr36	0.0001676	0.3727	520.1	533.4	546.4	539.9	637.3	703.4	714.5	728.5	6.269	6.409	6.384	6.583	8.419	9.09	9.321	9.24
ENSMUSG00000032854	Ugt8a	0.0001679	-0.3567	52260	49120	54290	54550	38490	41760	40620	43280	662.6	620.8	667.3	699.6	534.8	567.6	557.4	577.5
ENSMUSG00000034906	Ncaph	0.0001701	0.4396	406.4	442.9	481.3	467.9	552.6	643.9	641.1	618	11.01	11.96	12.64	12.82	16.41	18.7	18.8	17.62
ENSMUSG00000031508	Ankrd10	0.000171	0.3955	1236	1197	1055	1332	1638	1486	1597	1630	21.57	20.82	17.86	23.51	31.33	27.81	30.15	29.93
ENSMUSG00000032666	1700025G04Rik	0.0001714	0.359	1553	1632	1806	1750	1988	2166	2245	2261	16.84	17.64	18.99	19.2	23.62	25.19	26.35	25.8
ENSMUSG00000039396	Neil3	0.0001735	0.4378	335.3	308.5	282.7	311.8	422.2	408	425.3	433.9	10.37	9.512	8.476	9.756	14.31	13.53	14.23	14.12
ENSMUSG00000019796	Lrp11	0.0001743	-0.5745	219	205.3	227.7	219	132.2	141.9	142.2	155.5	4.185	3.911	4.219	4.233	2.769	2.907	2.942	3.128
ENSMUSG00000008090	Fgfrl1	0.0001753	-0.3608	938.1	872.3	876.5	819.8	708.6	695.5	656	660	28.84	26.74	26.13	25.5	23.88	22.93	21.83	21.35
ENSMUSG00000017760	Ctsa	0.0001763	-0.2992	5158	5010	5500	4923	4082	4263	4229	4152	207	200.5	214	199.9	179.6	183.5	183.7	175.4
ENSMUSG00000047832	Cdca4	0.0001767	0.4333	443.2	390	365.5	373.9	531.7	512	551.7	541.3	7.395	6.486	5.912	6.311	9.723	9.157	9.961	9.503
ENSMUSG00000040138	Ndp	0.0001767	-0.3893	487.5	467.1	460.2	469.9	352.9	356.2	373.9	346.9	9.345	8.926	8.554	9.113	7.415	7.321	7.758	6.997
ENSMUSG00000021368	Tbc1d7	0.0001785	-0.4011	640.6	591.2	539	572.3	441.4	448.5	431.3	442.4	22.63	20.83	18.47	20.46	17.1	16.99	16.49	16.45
ENSMUSG00000017146	Brca1	0.0001792	0.4881	272.7	264.5	320.5	328.9	429	414.7	418.6	417.5	5.5	5.317	6.268	6.712	9.483	8.968	9.138	8.86
ENSMUSG00000025889	Snca	0.0001793	-0.3797	1154	979.8	1069	969.8	800.9	816.6	769.6	808.3	38.61	32.68	34.67	32.83	29.37	29.29	27.87	28.46
ENSMUSG00000028431	Elp1	0.00018	0.35	848.6	907.2	862.1	961.8	1071	1172	1161	1172	17.12	18.25	16.87	19.64	23.69	25.35	25.35	24.88
ENSMUSG00000041498	Kif14	0.0001808	0.619	204.2	235	220	209.3	312.9	284.3	404.9	355.8	2.16	2.479	2.257	2.24	3.629	3.225	4.637	3.962
ENSMUSG00000020483	Dynll2	0.0001809	0.3195	2068	2039	2146	2362	2681	2635	2734	2709	39.09	38.42	39.34	45.19	55.57	53.42	55.95	53.91
ENSMUSG00000024095	Hnrnpll	0.000181	0.3021	1360	1309	1358	1368	1624	1583	1712	1741	16.72	16.04	16.18	17.01	21.88	20.86	22.78	22.52
ENSMUSG00000006931	P3h4	0.000181	0.3548	598	676.8	665	640.9	858	802.7	835	817.5	17.87	20.16	19.26	19.37	28.1	25.71	27	25.71
ENSMUSG00000003779	Kif20a	0.0001818	0.4136	600.1	607.8	667.9	556.9	810.4	771.9	893.5	780.7	9.392	9.484	10.13	8.817	13.9	12.95	15.13	12.86
ENSMUSG00000027257	Pacsin3	0.000184	-0.4129	1606	1546	1452	1312	1168	1037	1038	1189	61.46	59.02	53.91	50.8	49.01	42.55	43	47.9
ENSMUSG00000031839	Hsbp1	0.000184	-0.3047	3859	3690	3791	3396	2954	2979	2935	3053	155	147.7	147.6	138	130.1	128.3	127.6	129
ENSMUSG00000051517	Arhgef39	0.0001845	0.7452	67.38	94.13	89.94	77.98	153.1	155.8	131.9	139.2	2.336	3.254	3.024	2.736	5.82	5.791	4.95	5.078
ENSMUSG00000015478	Rnf5	0.0001845	-0.437	2270	2186	2181	1803	1633	1692	1447	1448	88.79	85.23	82.7	71.33	70.02	70.94	61.28	59.6
ENSMUSG00000031708	Tecr	0.0001857	-0.3917	7385	6933	7757	6136	5513	5397	5063	5518	367.4	343.9	374.2	308.8	300.6	287.9	272.6	288.9
ENSMUSG00000021130	Galnt16	0.0001858	-0.3607	2399	2607	2174	2442	1769	2014	1830	1873	37.44	40.56	32.89	38.55	30.26	33.7	30.9	30.75
ENSMUSG00000025348	Itga7	0.000187	0.3209	2690	2799	3028	2900	3522	3408	3524	3821	36.24	37.6	39.56	39.53	52.01	49.22	51.38	54.18
ENSMUSG00000019978	Epb41l2	0.0001887	-0.3569	42870	42090	45840	45850	31880	34680	34450	36920	834.2	816.6	865	902.6	680	723.6	725.5	756.1
ENSMUSG00000028519	Dab1	0.0001887	0.4307	524.3	600.6	653.5	583.9	753.3	795.7	777.6	873.8	11.66	13.32	14.09	13.14	18.37	18.98	18.72	20.45
ENSMUSG00000005410	Mcm5	0.0001889	0.3973	633.8	619.5	684.1	653.9	936	873.2	846.3	768.5	11.79	11.48	12.33	12.3	19.08	17.41	17.03	15.04
ENSMUSG00000031904	Slc7a6	0.0001892	0.3996	436.9	450.9	441.1	483.9	569.8	570.5	619.3	645.6	9.656	9.935	9.451	10.82	13.8	13.52	14.81	15.01
ENSMUSG00000026748	Plxdc2	0.0001907	-0.301	1853	1805	1917	1932	1476	1596	1553	1460	22.2	21.56	22.26	23.41	19.38	20.5	20.13	18.41
ENSMUSG00000021990	Spata13	0.0001912	0.3391	1691	1719	1948	1829	2229	2206	2447	2224	20.68	20.96	23.1	22.63	29.88	28.92	32.39	28.62
ENSMUSG00000026672	Optn	0.0001932	-0.4477	488.5	475.1	500.4	546.9	375.7	391.9	324.6	369.4	9.847	9.548	9.78	11.15	8.301	8.47	7.081	7.835
ENSMUSG00000025421	Hdhd2	0.0001936	-0.2758	2382	2261	2324	2446	1943	1951	1936	1936	32.09	30.37	30.35	33.34	28.7	28.18	28.23	27.45
ENSMUSG00000039929	Urb1	0.0001961	0.4217	320.1	339.8	311.9	351.9	475.6	440.5	426.7	443.1	4.87	5.154	4.601	5.417	7.931	7.186	7.026	7.094
ENSMUSG00000058297	Spock2	0.0002003	-0.4969	1007	937.9	1170	949.7	763.1	803.4	649.9	647.5	10.8	10.03	12.16	10.3	8.97	9.237	7.543	7.308
ENSMUSG00000003352	Cacnb3	0.0002003	-0.4293	709.6	727	744.4	639.9	582.1	495.1	525.3	481.9	16.04	16.39	16.32	14.64	14.43	12	12.85	11.47
ENSMUSG00000066456	Hmgn3	0.0002015	-0.4223	861.2	941.3	908	749.8	683	615.1	633.1	641.6	43.28	47.16	44.24	38.12	37.62	33.14	34.43	33.93
ENSMUSG00000026688	Mgst3	0.0002033	-0.3841	1291	1203	1146	1035	921.7	882	893.5	874.8	43.74	40.64	37.66	35.47	34.23	32.04	32.77	31.19
ENSMUSG00000017144	Rnd3	0.0002041	0.306	1531	1393	1499	1552	1890	1840	1897	1767	26.55	24.09	25.21	27.23	35.93	34.23	35.61	32.25
ENSMUSG00000116925	Gm49776	0.0002051	-1.354	22.74	46.16	54.15	21.62	8.259	7.145	11.35	5.956	1.39	2.814	3.21	1.337	0.5534	0.4683	0.7508	0.3832
ENSMUSG00000040693	Slco4c1	0.0002068	-1.213	26.32	11.65	27.75	24.99	6.658	2.977	3.441	3.07	0.1993	0.08799	0.2037	0.1915	0.05527	0.02417	0.0282	0.02446
ENSMUSG00000053801	Grwd1	0.0002068	0.5072	255.8	251	222.9	241.9	356.7	320.5	328	391.9	5.849	5.721	4.941	5.596	8.937	7.854	8.116	9.427
ENSMUSG00000031558	Slit2	0.0002068	-0.4667	3205	3389	4000	4046	2328	2837	2615	2804	37.73	39.77	45.64	48.18	30.03	35.8	33.32	34.73
ENSMUSG00000019124	Scrn1	0.0002068	-0.3137	4553	4564	4785	4665	3388	3881	3807	3857	98.4	98.33	100.3	102	80.24	89.92	89.05	87.72
ENSMUSG00000050860	Phospho1	0.0002086	-0.4571	547.9	653.9	556.8	573.3	446.5	450.3	375.9	413.8	19.75	23.5	19.46	20.91	17.64	17.41	14.67	15.7
ENSMUSG00000024426	Atat1	0.0002086	-0.3962	1132	1193	1059	1016	924.6	815.6	800.6	792	41.16	43.26	37.35	37.38	36.86	31.8	31.51	30.31
ENSMUSG00000039242	B3galnt2	0.0002086	0.3522	430.6	460.8	450.7	449.9	566.9	582.4	579.2	571	10.99	11.72	11.15	11.61	15.85	15.93	15.99	15.33
ENSMUSG00000030322	Mbd4	0.0002086	0.4325	297	338.5	315.8	331.7	411.4	429.8	470.6	436.9	4.723	5.368	4.869	5.337	7.172	7.328	8.1	7.313
ENSMUSG00000049939	Lrrc4	0.000211	-0.4155	686.5	774.6	725.3	658.9	556.4	551.6	474.8	539.2	11.35	12.76	11.62	11.02	10.08	9.775	8.494	9.379
ENSMUSG00000029550	Sppl3	0.0002144	0.2663	2557	2582	2460	2560	3015	3092	3014	3103	52.13	52.49	48.63	52.8	67.38	67.58	66.52	66.58
ENSMUSG00000016256	Ctsz	0.0002152	-0.2827	2835	2725	2699	2630	2295	2194	2300	2157	73.14	70.08	67.51	68.64	64.89	60.67	64.2	58.55
ENSMUSG00000004356	Utp20	0.0002157	0.4437	777	849	902.3	1045	1153	1230	1220	1272	15.48	16.86	17.43	21.05	25.17	26.27	26.31	26.66
ENSMUSG00000019990	Pde7b	0.0002157	0.3996	1244	1268	1479	1407	1671	1704	1772	1987	17.79	18.09	20.52	20.36	26.21	26.14	27.44	29.92
ENSMUSG00000029438	Bcl7a	0.000216	0.2835	2175	2328	2120	2203	2736	2705	2597	2713	17.93	19.14	16.95	18.38	24.74	23.91	23.18	23.54
ENSMUSG00000027952	Pmvk	0.0002173	-0.4036	2297	2124	1941	1789	1525	1469	1525	1632	85.82	79.09	70.32	67.6	62.43	58.85	61.68	64.16
ENSMUSG00000026848	Tor1b	0.0002218	0.2872	1141	1134	1078	1098	1359	1389	1347	1346	21.09	20.9	19.32	20.53	27.54	27.53	26.94	26.17
ENSMUSG00000055612	Cdca7	0.0002232	0.6071	196.9	155.1	190.4	183	319.6	258	294.8	251.7	7.457	5.856	6.992	7.011	13.27	10.48	12.08	10.03
ENSMUSG00000031147	Magix	0.0002293	-0.4917	739.1	765.6	586.5	704.8	449	546.7	498.9	483	13.36	13.8	10.28	12.89	8.896	10.6	9.762	9.188
ENSMUSG00000008859	Rala	0.0002309	-0.2953	3047	2923	3097	2991	2283	2462	2495	2582	67.66	64.71	66.68	67.2	55.56	58.6	59.95	60.32
ENSMUSG00000010021	Kif19a	0.0002309	-0.3121	9877	10120	9639	9713	8427	7791	7314	8154	222.2	227.1	210.3	221.1	207.8	187.9	178.1	193.1
ENSMUSG00000068263	Efcc1	0.0002309	-0.3454	1537	1796	1535	1520	1279	1259	1225	1257	36.75	42.84	35.59	36.78	33.54	32.28	31.72	31.63
ENSMUSG00000068220	Lgals1	0.0002319	-0.3769	8889	8205	8174	7215	6338	6246	6666	5758	462.8	425.9	412.6	380	361.6	348.6	375.6	315.4
ENSMUSG00000030946	Lhpp	0.0002342	-0.4718	442.2	438.4	444	393.9	331	287.7	333.8	276.3	15.33	15.15	14.93	13.82	12.58	10.7	12.53	10.08
ENSMUSG00000074657	Kif5a	0.0002361	0.3935	1772	1837	1986	1646	2358	2247	2240	2680	17.96	18.56	19.52	16.87	26.19	24.42	24.57	28.58
ENSMUSG00000026764	Kif5c	0.0002392	0.3733	1439	1489	1517	1582	1769	1918	1914	2218	33.48	34.53	34.2	37.22	45.11	47.83	48.19	54.3
ENSMUSG00000029283	Cdc7	0.0002392	0.4961	500.1	514	383.2	525.9	717.3	677.2	653.8	677.4	8.012	8.21	5.953	8.524	12.6	11.63	11.34	11.42
ENSMUSG00000037362	Ccn3	0.0002395	-0.3085	5087	4759	5291	4943	4078	4038	3799	4291	65.91	61.47	66.47	64.79	57.91	56.09	53.27	58.5
ENSMUSG00000054690	Emcn	0.0002419	-0.4381	526.4	480.5	519.6	438.9	364.3	346.3	385.4	344.8	9.559	8.699	9.147	8.063	7.251	6.741	7.574	6.589
ENSMUSG00000056073	Grik2	0.0002423	0.3742	1006	1084	1167	1107	1315	1351	1439	1567	12.53	13.47	14.1	13.95	17.96	18.04	19.4	20.54
ENSMUSG00000074643	Cpne1	0.0002423	0.5872	467.7	588.7	403	431.8	813.6	697.7	701.7	650.9	13.16	16.51	10.99	12.29	25.09	21.05	21.37	19.27
ENSMUSG00000035392	Dennd1a	0.0002456	-0.4089	921.5	1037	830.7	892.9	696.4	692.6	732.9	643.9	17.92	20.11	15.66	17.57	14.85	14.44	15.43	13.18
ENSMUSG00000024812	Tjp2	0.0002458	-0.2705	4178	4399	4336	4369	3442	3612	3588	3679	52.6	55.22	52.94	55.66	47.51	48.77	48.89	48.75
ENSMUSG00000035062	Zc4h2	0.0002458	-0.358	890.7	817.6	895.6	812.8	618.3	690.6	659.5	688.6	15.4	14.09	15.01	14.22	11.72	12.8	12.34	12.53
ENSMUSG00000021589	Rhobtb3	0.0002465	-0.3396	10100	9090	10290	10630	7443	7972	7858	8416	218	195.6	215.4	232.1	176.1	184.5	183.6	191.2
ENSMUSG00000034714	Ttyh2	0.0002473	0.2675	2730	2794	2817	2778	3290	3440	3432	3234	48.55	49.55	48.58	49.99	64.13	65.59	66.05	60.53
ENSMUSG00000024608	Rps14	0.0002475	0.2915	7236	6855	6655	7167	8956	8458	8267	8487	425.9	402.3	379.8	426.8	577.8	533.8	526.7	525.7
ENSMUSG00000057778	Cyb5d2	0.0002482	-0.3522	680.5	657.2	629.3	657.7	519.6	534.2	513.9	479.4	12.97	12.49	11.63	12.68	10.86	10.92	10.6	9.616
ENSMUSG00000056394	Lig1	0.0002489	0.3219	757	739.6	718.6	751.8	987.3	919.7	910.7	899.4	12.92	12.59	11.9	12.99	18.48	16.84	16.83	16.16
ENSMUSG00000056121	Fez2	0.0002503	-0.3106	1304	1334	1235	1358	1028	1082	1008	1091	22.64	23.08	20.78	23.84	19.56	20.14	18.93	19.92
ENSMUSG00000064145	Arih2	0.000252	0.2948	1168	1112	1200	1132	1390	1421	1376	1476	30.31	28.77	30.2	29.72	39.54	39.56	38.67	40.33
ENSMUSG00000030629	Zfand6	0.0002522	0.3263	2004	1847	1676	1849	2219	2292	2385	2364	65.36	60.05	52.99	61.01	79.31	80.12	84.15	81.12
ENSMUSG00000064357	mt-Atp6	0.0002524	-0.515	149200	158300	166200	138500	91540	105200	104600	127100	8143	8614	8793	7650	5476	6154	6176	7302
ENSMUSG00000031149	Praf2	0.0002532	-0.4211	929.6	948.1	887	768.2	651.9	699.5	678.3	600.6	25.81	26.24	23.87	21.58	19.84	20.82	20.38	17.55
ENSMUSG00000043259	Fam13c	0.0002534	-0.5282	224.3	228.6	238.3	219	158.8	162.7	142.2	154.5	2.479	2.519	2.553	2.448	1.924	1.928	1.701	1.797
ENSMUSG00000028718	Stil	0.0002537	0.5306	185.3	227.7	210.5	239.9	296.3	317.5	342.9	311.1	2.786	3.414	3.069	3.65	4.883	5.119	5.581	4.922
ENSMUSG00000054013	Tmem179	0.0002565	-0.5031	376.9	371.1	398	347.9	285.1	266.9	219.1	269.5	9.662	9.485	9.893	9.023	8.011	7.335	6.078	7.271
ENSMUSG00000026787	Gad2	0.0002573	1.013	8.651	10.34	16.72	14.05	29.27	37.47	37.79	35.41	0.09949	0.1185	0.1864	0.1635	0.3689	0.462	0.4704	0.4286
ENSMUSG00000045915	Ccdc42	0.0002577	-0.635	309.5	315.6	222.9	283.9	172.2	181.6	164	196.5	10.79	10.97	7.537	10.02	6.58	6.788	6.19	7.209
ENSMUSG00000031548	Sfrp1	0.0002577	-0.3155	1041	1080	1139	1037	844.3	875.5	886.3	840.1	8.852	9.15	9.392	8.916	7.868	7.98	8.156	7.516
ENSMUSG00000042631	Xkr7	0.000259	0.81	134.8	182.9	195.2	145	311	340.3	321.1	213.9	1.848	2.5	2.595	2.011	4.674	5.003	4.766	3.086
ENSMUSG00000055817	Mta3	0.0002613	-0.38	625.8	624.2	627.4	583	492.6	493	468	426.3	14.8	14.71	14.38	13.95	12.77	12.5	11.98	10.61
ENSMUSG00000030286	Emc3	0.0002613	-0.2638	2727	2677	2795	2616	2223	2240	2250	2288	79.19	77.5	78.69	76.87	70.76	69.75	70.73	69.92
ENSMUSG00000027605	Acss2	0.0002621	-0.2997	2452	2315	2554	2431	1992	1971	1857	2094	47.47	44.69	47.93	47.62	42.26	40.92	38.91	42.65
ENSMUSG00000001555	Fkbp10	0.0002621	0.326	2241	2464	2402	2197	3039	2842	3084	2713	64.24	70.41	66.73	63.69	95.46	87.31	95.66	81.81
ENSMUSG00000016763	Scube1	0.000263	-0.3397	1506	1625	1800	1707	1344	1358	1263	1271	14.23	15.32	16.5	16.32	13.93	13.76	12.92	12.64
ENSMUSG00000022564	Grina	0.000263	-0.3287	3322	3343	3116	2819	2581	2511	2423	2509	153.9	154.4	140	132.1	131	124.7	121.5	122.3
ENSMUSG00000027455	Nsfl1c	0.0002639	-0.3404	2069	1908	2012	1748	1601	1568	1476	1455	74.37	68.37	70.13	63.56	63.07	60.42	57.43	55.04
ENSMUSG00000062510	Nsl1	0.0002646	0.6276	148.3	118.4	133.5	111.7	206.5	190.2	219.3	197.5	2.614	2.082	2.283	1.992	3.992	3.596	4.185	3.665
ENSMUSG00000004317	Clcn5	0.0002647	0.3276	2394	2484	2605	2689	3199	3187	3449	2945	25.28	26.15	26.68	28.73	37.02	36.08	39.42	32.72
ENSMUSG00000037933	Bicd2	0.0002655	-0.2602	2186	2212	2157	2202	1827	1878	1796	1803	20.55	20.74	19.66	20.94	18.83	18.93	18.27	17.84
ENSMUSG00000029223	Uchl1	0.0002655	-0.4161	691.7	736	710.9	621.9	480.3	542.7	557.4	480.9	35.76	37.93	35.63	32.52	27.22	30.08	31.19	26.16
ENSMUSG00000098274	Rpl24	0.000266	0.2753	5244	5192	4960	5068	6123	6112	6033	6508	375.9	371.1	344.8	367.6	481.1	469.7	468.1	490.9
ENSMUSG00000093769	Hist2h3c1	0.000266	-0.4779	326.2	296.8	299.4	294.6	197.2	222.9	230.3	212.8	6.655	6.037	5.923	6.081	4.409	4.876	5.085	4.568
ENSMUSG00000038467	Chmp4b	0.000269	-0.2659	2953	2857	2862	2744	2408	2332	2406	2342	85.23	82.2	80.08	80.13	76.18	72.14	75.16	71.13
ENSMUSG00000030505	Prmt3	0.000269	0.4736	349.5	322.7	332	384.9	501	461.6	435.8	543.3	11.33	10.43	10.43	12.62	17.79	16.04	15.29	18.53
ENSMUSG00000033373	Fntb	0.0002707	-0.3055	2581	2641	2655	2319	2052	2141	2021	2029	92.88	94.74	92.64	84.41	80.92	82.6	78.72	76.84
ENSMUSG00000032349	Elovl5	0.0002735	0.3537	795.9	810.4	870.7	875.8	1014	1079	1174	1030	26.58	26.98	28.19	29.59	37.12	38.65	42.45	36.21
ENSMUSG00000019979	Apaf1	0.0002737	0.3507	677	746.6	737.3	794.3	895.9	981	967.4	936.8	8.305	9.13	8.769	9.858	12.05	12.9	12.84	12.09
ENSMUSG00000048355	Arxes1	0.0002784	-0.3178	1346	1332	1448	1457	1061	1101	1120	1190	31.66	31.25	33.02	34.67	27.37	27.76	28.51	29.46
ENSMUSG00000004655	Aqp1	0.0002784	-0.5292	404.3	462.6	448.8	460.9	244.5	331.4	331.5	314.1	5.72	6.525	6.156	6.598	3.791	5.027	5.076	4.677
ENSMUSG00000047557	Lxn	0.0002784	-0.4672	798.1	780.8	742.5	674.9	582.1	562.6	564.3	447.1	33.57	32.74	30.28	28.72	26.84	25.37	25.69	19.79
ENSMUSG00000047867	Gimap6	0.0002784	-0.4969	280.9	251.9	292	274.1	180.8	206.7	189.7	190.6	7.474	6.682	7.532	7.379	5.274	5.895	5.463	5.336
ENSMUSG00000026950	Neb	0.0002784	0.7006	116.9	165	188.5	163	229.2	274.8	282.1	271.2	0.525	0.7388	0.821	0.7407	1.129	1.324	1.372	1.282
ENSMUSG00000010095	Slc3a2	0.0002784	-0.2917	4747	4348	4794	4529	3690	3973	3662	3712	173.5	158.4	169.9	167.5	147.8	155.7	144.8	142.8
ENSMUSG00000038602	Slc35f1	0.0002794	0.3443	3112	2778	3250	3293	3729	3808	4121	4137	23.41	20.84	23.7	25.07	30.74	30.71	33.55	32.75
ENSMUSG00000034912	Mdga2	0.0002794	0.4445	623.4	637.1	805.5	717.4	894.2	925.9	958.5	1026	8.363	8.52	10.48	9.735	13.15	13.32	13.92	14.49
ENSMUSG00000025871	4833439L19Rik	0.0002794	-0.2849	6691	6548	6631	6162	5169	5573	5183	5433	220.7	215.3	212	205.6	186.9	197	185	188.6
ENSMUSG00000028042	Zbtb7b	0.0002801	-0.4195	940.2	1061	1051	1097	891.3	752.1	734	713.2	17.52	19.72	18.98	20.67	18.2	15.02	14.8	13.98
ENSMUSG00000015474	Ppt2	0.0002801	0.3292	687.5	740.5	658.3	694.8	868.4	867.2	855.6	913.7	21.37	22.94	19.84	21.85	29.58	28.89	28.78	29.88
ENSMUSG00000057236	Rbbp4	0.000284	0.3506	3953	3891	3973	4647	4904	5271	5340	5489	57.71	56.64	56.23	68.63	78.47	82.51	84.37	84.34
ENSMUSG00000002104	Rapsn	0.0002853	-0.8961	94.76	91.44	101.4	90.98	61.83	38.69	34.41	49.11	2.709	2.607	2.812	2.632	1.938	1.186	1.065	1.478
ENSMUSG00000060675	Plaat3	0.0002873	-0.2663	9113	9001	9401	9299	7677	7753	7399	7772	146.1	143.9	146.2	150.9	134.9	133.3	128.4	131.2
ENSMUSG00000064370	mt-Cytb	0.0002876	-0.5604	159400	168300	179900	148100	92460	108600	107000	136500	5179	5451	5667	4867	3293	3783	3763	4669
ENSMUSG00000031938	4931406C07Rik	0.0002917	-0.2976	1564	1382	1468	1489	1182	1231	1179	1199	28.06	24.71	25.53	27.03	23.24	23.68	22.89	22.63
ENSMUSG00000032834	Pwp2	0.0002924	0.4119	323.2	289.6	319.6	332.9	397.6	435.6	429	433.8	3.103	2.771	2.975	3.233	4.183	4.483	4.457	4.383
ENSMUSG00000036019	Tmtc2	0.0002932	0.3904	1003	986.1	1045	1047	1143	1364	1472	1386	14.81	14.51	14.95	15.63	18.5	21.59	23.51	21.54
ENSMUSG00000028048	Gba	0.0002933	-0.2952	1326	1236	1319	1242	1043	1055	1067	1002	34.94	32.49	33.7	33.12	30.15	29.81	30.43	27.79
ENSMUSG00000028478	Clta	0.0002934	-0.3616	3754	3565	3566	2960	2709	2714	2704	2641	116.7	110.5	107.5	93.08	92.28	90.42	90.97	86.37
ENSMUSG00000037313	Tacc3	0.0002978	0.3993	510.6	489.5	483.2	421.9	621.1	612.2	612.5	679.4	12.84	12.27	11.78	10.73	17.12	16.51	16.67	17.98
ENSMUSG00000094724	Rnaset2b	0.0002983	-0.3155	2179	2250	2174	1939	1647	1805	1715	1689	70.8	72.89	68.48	63.73	58.65	62.89	60.32	57.77
ENSMUSG00000016520	Lnx2	0.0002998	-0.4	450.6	520	505.2	477.9	382.4	378	344.1	366.3	6.383	7.343	6.939	6.849	5.937	5.741	5.275	5.461
ENSMUSG00000040813	Tex264	0.0003013	-0.2977	1270	1260	1258	1169	1044	1010	992.1	978.2	50.67	50.15	48.68	47.19	45.68	43.22	42.85	41.08
ENSMUSG00000020297	Nsg2	0.0003013	-0.5876	233.7	265.4	247.8	222	144.6	163.6	141.1	182.1	5.37	6.077	5.52	5.159	3.64	4.029	3.508	4.403
ENSMUSG00000028678	Kif2c	0.0003025	0.4573	279.8	294.7	319.6	273.9	380.7	376.1	442	423.8	8.911	9.358	9.869	8.827	13.29	12.84	15.24	14.21
ENSMUSG00000074925	Ptar1	0.0003025	0.3527	1480	1459	1565	1723	1840	1953	2125	2047	15.34	15.08	15.73	18.07	20.9	21.7	23.83	22.33
ENSMUSG00000068290	Ddrgk1	0.0003025	-0.3098	1755	1697	1701	1636	1353	1336	1287	1492	99.78	96.19	93.78	94.08	84.28	81.46	79.18	89.25
ENSMUSG00000028312	Smc2	0.0003045	0.3672	830.7	868.7	947.3	932.8	1040	1231	1200	1160	11.32	11.8	12.52	12.86	15.53	17.99	17.7	16.64
ENSMUSG00000029673	Auts2	0.0003054	-0.2571	4290	4426	4210	4266	3559	3648	3520	3651	56.22	57.83	53.5	56.57	51.13	51.26	49.93	50.35
ENSMUSG00000042029	Ncapg2	0.000307	0.3986	638.2	691.3	731	795.4	905.6	996.7	988.8	888.4	11.51	12.43	12.78	14.51	17.9	19.27	19.3	16.86
ENSMUSG00000054027	Nt5dc3	0.0003072	0.4391	321.7	322.2	272.8	324.8	405.6	453.7	408.9	428.9	3.803	3.797	3.127	3.885	5.256	5.75	5.233	5.336
ENSMUSG00000041117	Ccdc8	0.00031	0.4203	552.6	632.1	655.9	559.6	896.5	764.8	815.4	751.4	4.271	4.87	4.915	4.376	7.595	6.338	6.821	6.112
ENSMUSG00000061288	Taok3	0.00031	-0.4414	532.9	484.4	502	535.1	381.1	409	390.1	321.1	7.424	6.728	6.781	7.543	5.82	6.11	5.882	4.708
ENSMUSG00000035242	Oaz1	0.0003118	0.304	4882	4854	4528	4331	6079	5609	5572	5703	177.6	176	159.7	159.4	242.3	218.7	219.3	218.3
ENSMUSG00000031954	Cfdp1	0.0003128	-0.3055	1628	1438	1519	1498	1183	1279	1194	1255	51.36	45.23	46.46	47.81	40.92	43.26	40.77	41.69
ENSMUSG00000005672	Kit	0.0003128	0.5635	147.4	169.4	195.2	184	273	240.1	256.9	278.3	2.311	2.648	2.967	2.918	4.691	4.036	4.359	4.591
ENSMUSG00000004098	Col5a3	0.0003129	-0.2942	17790	17570	17210	17220	14760	14910	13430	13800	131.6	129.6	123.5	128.9	119.7	118.3	107.5	107.5
ENSMUSG00000059493	Nhs	0.0003137	0.5489	133.9	140.5	166.7	148.1	224.8	214.5	225	216.8	0.7272	0.7607	0.878	0.8138	1.338	1.249	1.323	1.239
ENSMUSG00000061787	Rps17	0.0003144	0.262	4390	4265	4253	4047	5110	5016	5119	5096	332.7	322.2	312.5	310.3	424.4	407.6	419.8	406.4
ENSMUSG00000025374	Nabp2	0.000316	-0.4186	1204	1233	1136	937.8	818	841.4	841.9	864.6	55.47	56.6	50.71	43.69	41.29	41.54	41.96	41.9
ENSMUSG00000014164	Klhl3	0.0003178	-0.4969	268.1	245	291.3	272.6	199.6	179.4	181.6	190.3	1.422	1.295	1.498	1.462	1.16	1.02	1.042	1.062
ENSMUSG00000030870	Ubfd1	0.0003179	0.3271	796	826.9	794.6	848.9	1055	1049	1064	940.7	11.97	12.4	11.58	12.91	17.38	16.91	17.31	14.88
ENSMUSG00000027654	Fam83d	0.0003249	0.6059	117.9	116.5	115.8	97.98	182.6	158.7	189.2	172.9	1.567	1.544	1.492	1.317	2.66	2.262	2.722	2.418
ENSMUSG00000049511	Htr1b	0.0003262	0.768	67.17	67.09	71.52	53.66	103.5	109	143.9	116.9	0.8328	0.8293	0.8597	0.6731	1.407	1.449	1.931	1.526
ENSMUSG00000064363	mt-Nd4	0.0003271	-0.5817	127600	146000	155600	117100	77970	86000	90180	110900	3441	3927	4069	3195	2305	2487	2633	3147
ENSMUSG00000037907	Ankrd13b	0.0003284	-0.3293	5049	5268	4889	4648	4322	3775	3698	3998	81.29	84.54	76.31	75.7	76.26	65.16	64.43	67.72
ENSMUSG00000021143	Pacs2	0.0003303	-0.2741	17870	18860	18780	18610	15180	15670	14920	15510	261.1	274.7	266	275.1	243.1	245.5	235.9	238.4
ENSMUSG00000038497	Tmco3	0.0003304	-0.3015	1334	1347	1281	1295	1022	1101	1124	1013	28.71	28.91	26.73	28.2	24.11	25.4	26.19	22.94
ENSMUSG00000031700	Gpt2	0.0003304	0.2853	1019	1078	1056	1098	1249	1301	1309	1329	21.75	22.94	21.84	23.69	29.22	29.77	30.24	29.84
ENSMUSG00000070713	Gm10282	0.000331	0.9531	58.3	75.95	84.88	131	171.2	196.7	181.8	166.8	1.883	2.445	2.658	4.279	6.058	6.812	6.354	5.67
ENSMUSG00000029730	Mcm7	0.0003311	0.3041	837	828.3	912.8	882.8	1081	1087	1041	1072	29.13	28.74	30.8	31.08	41.22	40.58	39.23	39.27
ENSMUSG00000072889	Nfxl1	0.000332	0.3439	602.2	606.9	597.1	641.9	848.5	768.9	744.4	754.1	11.9	11.96	11.44	12.83	18.38	16.29	15.92	15.68
ENSMUSG00000049327	Kmt5a	0.000332	-0.2712	6116	6790	6408	6411	5357	5350	5228	5375	194	214.7	197	205.7	186.2	181.9	179.4	179.4
ENSMUSG00000027245	Hypk	0.0003341	0.4655	229	224.5	211.2	236.7	334.2	298.8	291.1	335.9	5.579	5.451	4.988	5.834	8.923	7.803	7.675	8.61
ENSMUSG00000037474	Dtl	0.0003348	0.4788	214.2	235.2	234.9	275.2	353.1	335.4	326.4	337	2.133	2.335	2.268	2.772	3.853	3.58	3.518	3.531
ENSMUSG00000040584	Abcb1a	0.0003348	-0.4807	326.8	311.4	370.3	327.7	219.7	256.9	246.1	223.2	5.838	5.544	6.412	5.922	4.301	4.919	4.758	4.196
ENSMUSG00000041440	Gk5	0.0003383	0.2963	896.6	905.4	904.2	967	1084	1139	1162	1136	12.86	12.94	12.57	14.03	17.04	17.51	18.03	17.14
ENSMUSG00000029455	Aldh2	0.0003383	-0.2923	4036	3938	3798	3547	3236	3059	3021	3184	109.1	106.1	99.54	97.01	95.88	88.65	88.39	90.58
ENSMUSG00000019945	Cabcoco1	0.0003394	-0.924	42.11	43.03	44.01	44.99	13.32	22.82	20.64	16.37	1.374	1.4	1.393	1.485	0.4763	0.7984	0.7292	0.5622
ENSMUSG00000053192	Mllt11	0.0003431	-0.3871	721.2	650.8	707.1	601.9	496.5	540.7	489.7	512.6	32.53	29.27	30.93	27.47	24.55	26.15	23.91	24.33
ENSMUSG00000016477	E2f3	0.0003437	0.3131	597	615.9	601.9	635.9	780.9	743.1	750.1	779.7	6.053	6.225	5.916	6.523	8.678	8.078	8.231	8.319
ENSMUSG00000029591	Ung	0.0003438	0.6126	109.8	117.6	108.4	127.2	157.4	197.1	194.2	179.6	2.365	2.524	2.264	2.771	3.715	4.55	4.528	4.071
ENSMUSG00000026253	Chrng	0.0003472	-1.016	54.75	44.82	43.06	28.99	16.17	15.87	19.5	13.3	1.629	1.33	1.242	0.8729	0.5274	0.5065	0.628	0.4166
ENSMUSG00000001467	Cyp51	0.0003472	-0.3191	14610	13480	13980	13860	10480	11370	10730	12240	366.2	337	339.7	351.6	288	305.6	291.1	323
ENSMUSG00000035941	Ibtk	0.000349	0.3152	811.7	763.8	774.1	867.8	1005	997.1	997.8	1011	8.833	8.286	8.166	9.553	11.99	11.63	11.75	11.58
ENSMUSG00000024403	Atp6v1g2	0.0003523	-0.4496	334.8	372	337.8	329.9	243.5	258	227.1	267.1	11.48	12.72	11.23	11.45	9.152	9.484	8.428	9.637
ENSMUSG00000022673	Mcm4	0.0003524	0.3593	807.5	712.7	801.8	857.8	991.1	1080	1047	970	19.28	16.96	18.56	20.72	25.93	27.65	27.06	24.37
ENSMUSG00000041220	Elovl6	0.0003538	-0.3508	24600	25010	27270	28530	19080	21390	20340	21830	380.9	386	409.3	446.8	323.8	355.1	340.9	355.7
ENSMUSG00000027208	Fgf7	0.0003571	-0.4142	789.6	678.2	740.4	698.5	486.7	512.7	587.1	586.7	15.15	12.98	13.78	13.56	10.24	10.55	12.19	11.85
ENSMUSG00000095199	Zfp967	0.0003576	0.4379	275.9	271.7	255.9	311.5	359.8	386.5	390.9	386.7	13.45	13.21	12.1	15.37	19.23	20.21	20.64	19.85
ENSMUSG00000026766	Mmadhc	0.0003584	0.365	791.7	745.9	817.1	907.8	1006	1045	1032	1129	31.84	29.91	31.86	36.94	44.36	45.05	44.93	47.77
ENSMUSG00000026932	Nacc2	0.000361	-0.2659	5886	5986	6267	5748	4861	5108	4912	4978	102.4	103.8	105.7	101.2	92.71	95.3	92.51	91.15
ENSMUSG00000027750	Postn	0.0003614	0.4217	11470	11270	13170	13010	14560	16700	18710	15570	187.3	183.6	208.6	215	260.7	292.6	330.9	267.7
ENSMUSG00000033257	Ttll4	0.0003627	0.3283	986.7	1066	970.4	1148	1346	1288	1294	1320	15.11	16.28	14.4	17.78	22.58	21.14	21.43	21.27
ENSMUSG00000027177	Hipk3	0.0003677	0.3241	4790	5029	5296	5520	6012	6309	6599	6925	44.29	46.36	47.48	51.63	60.93	62.54	66.04	67.38
ENSMUSG00000018583	G3bp1	0.000372	0.3011	2268	2345	2439	2680	2997	2998	2960	3043	23.11	23.82	24.09	27.62	33.47	32.75	32.64	32.63
ENSMUSG00000061983	Rps12	0.0003736	0.3534	8297	8296	8210	6818	10600	9684	10090	10040	439.8	438.4	421.9	365.6	615.9	550.3	578.6	559.9
ENSMUSG00000031843	Mphosph6	0.0003749	-0.3455	583.3	569.3	569.3	547.9	417.6	461.4	456.5	443.1	18.44	17.94	17.45	17.52	14.47	15.63	15.62	14.74
ENSMUSG00000028673	Fuca1	0.0003751	-0.2576	1718	1661	1661	1666	1420	1415	1364	1403	69.65	67.13	65.28	68.32	63.08	61.5	59.83	59.83
ENSMUSG00000039176	Polg	0.0003764	0.2777	1639	1743	1575	1731	2093	2019	1978	2025	32.92	34.89	30.66	35.16	46.06	43.47	43	42.79
ENSMUSG00000028551	Cdkn2c	0.0003776	0.3709	523.3	569.3	553.1	504.9	651.6	766.9	685.9	689.6	10.88	11.8	11.15	10.62	14.85	17.09	15.43	15.09
ENSMUSG00000104803	Gm43108	0.0003798	-0.8922	100.8	127.7	85.47	97.69	40.69	67.32	47.39	48.31	12.79	16.15	10.51	12.54	5.658	9.156	6.507	6.449
ENSMUSG00000108014	Gm44380	0.0003798	-0.8922	100.8	127.7	85.47	97.69	40.69	67.32	47.39	48.31	12.79	16.15	10.51	12.54	5.658	9.156	6.507	6.449
ENSMUSG00000026385	Dbi	0.0003798	-0.3356	8094	7214	7448	6686	5505	5943	5703	6170	592.4	526.3	528.5	495	441.6	466.3	451.7	475.2
ENSMUSG00000026418	Tnni1	0.0003826	-0.8332	95.88	105.1	93.81	69.45	39.98	52.23	50.52	44.13	3.696	4.037	3.506	2.708	1.689	2.158	2.107	1.79
ENSMUSG00000015966	Il17rb	0.0003846	-0.6835	160.1	154.2	137.8	115	80.87	81.69	84.99	91.14	3.249	3.12	2.711	2.361	1.798	1.777	1.866	1.946
ENSMUSG00000031709	Tbc1d9	0.0003855	-0.5715	341.1	242	280.4	282.9	195.9	177.6	203	181.1	3.552	2.512	2.83	2.98	2.236	1.983	2.288	1.984
ENSMUSG00000025656	Arhgef9	0.0003886	-0.2725	2866	2768	3056	2918	2302	2440	2382	2479	40.4	38.9	41.76	41.62	35.56	36.87	36.34	36.77
ENSMUSG00000053436	Mapk14	0.00039	0.2771	1511	1455	1404	1521	1776	1775	1873	1722	26.14	25.1	23.55	26.62	33.68	32.93	35.08	31.36
ENSMUSG00000026353	Ubxn4	0.0003943	-0.2502	2793	2710	2719	2839	2329	2330	2266	2367	69.3	67.05	65.42	71.27	63.35	61.99	60.87	61.8
ENSMUSG00000035357	Pdzrn3	0.0003943	-0.3414	1431	1601	1523	1412	1217	1217	1219	1050	26.15	29.17	26.99	26.1	24.38	23.85	24.11	20.19
ENSMUSG00000032291	Crabp1	0.0003943	-0.9549	47.38	54.68	44.01	36.99	22.83	21.83	13.76	16.37	2.196	2.527	1.978	1.735	1.16	1.085	0.6904	0.7985
ENSMUSG00000028639	Ybx1	0.0003948	-0.3372	22690	22640	22500	19080	17150	17440	16550	17640	1078	1073	1037	917.5	893.6	888.7	851.5	882.4
ENSMUSG00000040661	Rad54l2	0.0003956	0.2862	1508	1576	1690	1708	1989	1930	2003	1994	17.55	18.29	19.07	20.11	25.37	24.07	25.23	24.42
ENSMUSG00000029836	Cbx3	0.0003956	0.3293	2634	2284	2424	2652	3009	2957	3315	3287	69.79	60.33	62.26	71.09	87.36	83.98	95.04	91.63
ENSMUSG00000020086	H2afy2	0.0003956	-0.3668	611.7	606.9	553.1	574.9	459.4	488.1	431.2	430.8	10.45	10.34	9.164	9.939	8.606	8.944	7.977	7.747
ENSMUSG00000036902	Neto2	0.000398	0.4565	495.9	499.3	494.7	636.9	662	747.1	758.1	766.4	4.503	4.521	4.356	5.851	6.59	7.274	7.452	7.324
ENSMUSG00000028884	Rpa2	0.0003983	0.4251	260.1	280.3	262.7	248	383	362.2	338.8	341.8	12.19	13.1	11.94	11.76	19.67	18.2	17.18	16.86
ENSMUSG00000021054	Sgpp1	0.0004008	-0.4119	995	858.9	956.6	802.3	608.8	680.8	722.7	694.8	11.34	9.758	10.57	9.249	7.604	8.317	8.913	8.332
ENSMUSG00000102252	Snrpn	0.0004008	-0.3067	727.8	717.8	739.9	706.3	584.9	601.4	569	574.5	13.5	13.27	13.31	13.25	11.89	11.96	11.42	11.21
ENSMUSG00000014294	Ndufa2	0.0004014	0.3751	682.2	711.8	712.8	634.9	992.1	827.5	910.7	838	44.33	46.11	44.91	41.74	70.66	57.65	64.05	57.31
ENSMUSG00000031029	Eif3f	0.0004014	0.2644	3202	3175	3056	3160	3631	3828	3692	3983	100.9	99.72	93.34	100.7	125.4	129.3	125.9	132
ENSMUSG00000024785	Rcl1	0.0004014	0.4316	237.9	253.7	226.8	242.9	308.2	345.3	317.7	339.7	4.796	5.098	4.432	4.954	6.809	7.462	6.931	7.206
ENSMUSG00000020330	Hmmr	0.000402	0.4663	296.6	358.8	349.9	287.2	415.5	463.2	483.8	441.6	6.336	7.642	7.246	6.206	9.729	10.61	11.19	9.926
ENSMUSG00000094472	Gm21897	0.0004056	-0.6983	326.4	273.9	249.9	226.8	130.9	149.2	184.9	185.4	8.088	6.767	6.005	5.685	3.554	3.963	4.958	4.834
ENSMUSG00000034845	Plvap	0.0004056	-0.6474	229.5	234.9	243	194	145.5	139.9	165.2	111.5	4.294	4.38	4.408	3.671	2.984	2.806	3.344	2.196
ENSMUSG00000059146	Ntrk3	0.0004102	0.3151	1602	1691	1702	1825	1937	2219	2217	2127	24.8	26.09	25.55	28.59	32.86	36.83	37.15	34.64
ENSMUSG00000045725	Prr15	0.0004144	-0.4662	344.8	280.9	296.6	312.1	226.5	210.6	218	225.7	7.152	5.809	5.965	6.549	5.15	4.684	4.895	4.926
ENSMUSG00000025221	Kcnip2	0.0004179	0.7498	52.64	46.62	44.97	43.99	98.92	89.3	76.84	77.76	1.472	1.3	1.219	1.245	3.033	2.678	2.326	2.289
ENSMUSG00000038943	Prc1	0.0004179	0.3578	1017	1146	1109	1163	1277	1481	1554	1387	20.18	22.66	21.32	23.35	27.77	31.5	33.36	28.96
ENSMUSG00000018740	Slc25a35	0.0004212	-0.5014	421.1	387.3	421	358.9	329.1	263.9	264.9	250.7	7.662	7.025	7.427	6.607	6.563	5.148	5.217	4.8
ENSMUSG00000008206	Cers4	0.0004217	-0.3076	3562	3402	3655	3760	2808	2846	2754	3201	47.85	45.57	47.6	51.1	41.35	40.98	40.04	45.25
ENSMUSG00000029687	Ezh2	0.0004224	0.3027	962.8	942.2	951	1051	1145	1243	1219	1221	25.62	24.99	24.53	28.28	33.4	35.44	35.1	34.18
ENSMUSG00000028532	Cachd1	0.0004272	-0.3753	649.8	738.3	698.5	655.1	519.9	477.8	540.3	568.3	8.883	10.06	9.259	9.061	7.789	7.004	7.994	8.176
ENSMUSG00000046314	Stxbp6	0.0004309	-0.2773	3146	3036	3142	3331	2442	2629	2666	2701	66.63	64.11	64.52	71.37	56.69	59.69	61.11	60.2
ENSMUSG00000001786	Fbxo7	0.0004309	0.2738	2523	2336	2424	2481	2760	3023	2977	3051	40.43	37.33	37.66	40.24	48.49	51.95	51.65	51.47
ENSMUSG00000001416	Cct3	0.000431	0.2927	2302	2281	2492	2524	2841	2921	2857	3148	51.12	50.49	53.66	56.69	69.14	69.53	68.67	73.55
ENSMUSG00000027488	Snta1	0.000431	-0.2804	1333	1407	1320	1290	1124	1120	1098	1056	26.1	27.46	25.07	25.55	24.13	23.52	23.26	21.76
ENSMUSG00000030077	Chl1	0.000431	0.4205	1412	1441	1671	1724	1808	2126	2148	2294	13.74	13.98	15.77	16.97	19.29	22.18	22.62	23.5
ENSMUSG00000024395	Lims2	0.0004317	-0.3538	775.9	743.2	696.6	659.9	565	581.4	531	562.8	47.08	44.96	40.98	40.51	37.58	37.82	34.87	35.93
ENSMUSG00000056174	Col8a2	0.0004326	0.3499	820.2	1026	960.7	979.8	1222	1226	1192	1200	13.04	16.27	14.81	15.76	21.3	20.9	20.5	20.08
ENSMUSG00000024472	Dcp2	0.0004326	0.3219	1331	1393	1494	1572	1690	1879	1846	1834	10.98	11.45	11.95	13.12	15.27	16.62	16.48	15.92
ENSMUSG00000031955	Bcar1	0.0004326	-0.3253	1409	1471	1461	1294	1203	1109	1038	1138	19.01	19.79	19.11	17.66	17.78	16.05	15.16	16.15
ENSMUSG00000022025	Cnmd	0.0004338	-0.9431	81.07	106.7	90.9	90.98	42.8	33.73	64.23	33.77	3.516	4.613	3.822	3.992	2.035	1.569	3.015	1.541
ENSMUSG00000028148	Them5	0.0004347	-0.9905	51.59	45.72	45.93	40.99	10.46	22.82	17.2	22.51	1.459	1.289	1.26	1.173	0.3244	0.6921	0.5267	0.6701
ENSMUSG00000023868	Pde10a	0.0004365	0.5858	160	173.9	215.3	167	284.4	233.2	292.5	286.5	1.976	2.141	2.578	2.086	3.849	3.087	3.909	3.723
ENSMUSG00000063412	Gm10131	0.0004437	0.7429	315.6	339	272.8	504.4	578.7	631.1	533.9	675.9	15.94	17.07	13.36	25.77	32.03	34.17	29.18	35.92
ENSMUSG00000007721	Ccdc124	0.0004477	-0.3942	896	870.5	867.9	777.8	737.2	606.2	644.6	597.6	37.36	36.18	35.08	32.81	33.69	27.1	29.09	26.22
ENSMUSG00000044600	Smim7	0.0004477	0.3442	1793	1717	1616	2012	2189	2235	2224	2421	50.99	48.67	44.56	57.88	68.22	68.16	68.45	72.45
ENSMUSG00000005069	Pex5	0.0004502	0.3111	715.9	724.4	674.6	722.8	938.8	856.2	883.1	851.3	11.94	12.04	10.91	12.19	17.16	15.31	15.94	14.94
ENSMUSG00000081534	Slc48a1	0.0004502	-0.2682	2114	2135	2111	1957	1661	1711	1750	1778	70.92	71.42	68.65	66.41	61.07	61.56	63.55	62.78
ENSMUSG00000020739	Nup85	0.0004505	0.3262	602.2	596.2	588.5	621.9	791.4	695.5	777.6	765.4	27.72	27.36	26.27	28.96	39.93	34.33	38.75	37.08
ENSMUSG00000062312	Erbb2	0.0004523	0.3433	3291	3771	3537	3897	4842	4414	4231	4914	37.33	42.64	38.9	44.72	60.19	53.68	51.94	58.66
ENSMUSG00000022237	Ankrd33b	0.0004527	-0.458	289.5	346.9	332	341.9	215.9	242.1	240.9	245.6	3.305	3.948	3.675	3.949	2.702	2.963	2.976	2.95
ENSMUSG00000018567	Gabarap	0.0004563	-0.3095	6907	6430	6390	5708	4976	5269	5102	5169	294.5	273.3	264.1	246.2	232.5	240.9	235.4	231.9
ENSMUSG00000024065	Ehd3	0.0004616	-0.369	576.7	594	639.6	588	512.1	452.3	444.8	437.5	5.965	6.125	6.413	6.152	5.805	5.015	4.978	4.761
ENSMUSG00000022635	Zcrb1	0.0004655	-0.3052	818.4	837.2	772	807.8	632.2	656.9	641.7	679.4	39.55	40.33	36.17	39.49	33.49	34.03	33.56	34.55
ENSMUSG00000029510	Gpc2	0.0004655	0.4919	244.5	260.3	208.9	211	360.3	319.5	308.5	326.4	3.596	3.817	2.979	3.139	5.809	5.039	4.912	5.052
ENSMUSG00000021737	Psmd6	0.0004655	0.3501	940.2	940.4	918.6	1084	1185	1281	1165	1327	41.92	41.8	39.71	48.88	57.92	61.23	56.23	62.27
ENSMUSG00000039384	Dusp10	0.0004674	-0.756	96.86	94.13	111	101	50.41	53.41	71.11	48.09	2.048	1.984	2.275	2.16	1.168	1.211	1.627	1.07
ENSMUSG00000036896	C1qc	0.0004674	-0.6373	819.1	701	793.2	663.9	563.1	478.2	523	334.6	28.35	24.19	26.62	23.24	21.36	17.74	19.59	12.19
ENSMUSG00000003166	Dgcr2	0.0004674	0.2543	2847	3111	2979	3045	3621	3577	3502	3602	41.08	44.75	41.68	44.46	57.27	55.33	54.69	54.69
ENSMUSG00000020777	Acox1	0.0004679	-0.2422	2818	2802	2893	2876	2364	2382	2413	2465	42.76	42.39	42.55	44.15	39.31	38.75	39.62	39.35
ENSMUSG00000028799	Zfp362	0.0004693	-0.3157	2179	2210	2163	1851	1727	1719	1648	1648	45.69	46.19	43.97	39.25	39.69	38.65	37.4	36.37
ENSMUSG00000029471	Camkk2	0.0004708	0.4346	305.3	366.7	341.6	379.9	495.6	436.6	509.2	458.4	5.856	7.011	6.352	7.372	10.42	8.977	10.57	9.252
ENSMUSG00000021273	Fdft1	0.0004714	-0.2943	7261	6832	6861	6439	5560	5590	5227	5952	121.8	114.2	111.6	109.3	102.2	100.5	94.88	105.1
ENSMUSG00000024997	Prdx3	0.0004715	0.2958	679.1	701	699.4	708.8	858	889	816.6	867.7	17.08	17.58	17.05	18.04	23.65	23.97	22.23	22.96
ENSMUSG00000017548	Suz12	0.0004743	0.3668	880.2	858.8	847.8	1035	1084	1200	1171	1226	17.88	17.39	16.69	21.26	24.14	26.12	25.74	26.2
ENSMUSG00000025758	Plk4	0.0004749	0.5059	336.1	403.6	353.3	449.1	512.3	527.1	640.3	530.5	5.943	7.115	6.057	8.035	9.929	9.992	12.25	9.872
ENSMUSG00000005481	Ddx39	0.0004749	0.3518	453.1	498.6	472.8	480.2	666	598.4	593.1	583	7.679	8.425	7.77	8.235	12.37	10.87	10.88	10.4
ENSMUSG00000029245	Epha5	0.0004773	0.3596	1749	1752	1936	1885	2087	2233	2485	2606	15.43	15.41	16.56	16.82	20.18	21.11	23.72	24.19
ENSMUSG00000002768	Mea1	0.0004795	-0.3742	1021	1033	1021	868.8	822.8	736.2	697.3	775.6	51.84	52.27	50.25	44.62	45.78	40.07	38.31	41.43
ENSMUSG00000020776	Fbf1	0.0004818	-0.2707	2119	2174	2080	1945	1711	1722	1673	1781	36.15	36.97	34.4	33.56	31.99	31.5	30.89	31.98
ENSMUSG00000022322	Shcbp1	0.0004823	0.4652	162.2	181.1	168.5	178	241.8	235.3	246.7	244.7	3.764	4.19	3.79	4.178	6.149	5.852	6.196	5.974
ENSMUSG00000059486	Kbtbd2	0.0004836	0.3287	928	927	954.1	1085	1155	1259	1227	1257	16.47	16.41	16.42	19.49	22.48	23.95	23.58	23.48
ENSMUSG00000040605	Bace2	0.0004846	-0.2815	1850	1847	1911	1905	1511	1613	1621	1429	29.05	28.91	29.09	30.26	26.01	27.16	27.54	23.62
ENSMUSG00000024038	Ndufv3	0.0004873	-0.2923	1433	1435	1442	1270	1155	1138	1144	1113	49.08	49.03	47.88	44.03	43.39	41.8	42.41	40.13
ENSMUSG00000024176	Sox8	0.0004873	0.3984	1196	1454	1351	1419	2057	1712	1632	1754	30.18	36.58	33.05	36.22	56.9	46.33	44.57	46.57
ENSMUSG00000024665	Fads2	0.0004886	-0.2802	9745	9399	9895	9394	7589	8057	7539	8455	247.9	238.4	244.1	241.8	211.6	219.8	207.6	226.4
ENSMUSG00000018678	Sp2	0.0004886	-0.3611	786.5	926.1	902.3	778.8	682	663.8	652.6	636.4	10.53	12.36	11.71	10.55	10.01	9.529	9.458	8.968
ENSMUSG00000027270	Lamp5	0.0004925	-0.7823	90.54	97.72	87.07	87.98	48.51	50.6	35.56	59.35	2.84	3.056	2.648	2.792	1.668	1.702	1.207	1.959
ENSMUSG00000041075	Fzd7	0.0004977	0.4719	349.5	349.6	356.9	321.9	527.9	424.6	547.1	428.7	2.867	2.859	2.838	2.671	4.746	3.734	4.856	3.7
ENSMUSG00000031714	Gab1	0.000501	-0.2869	4986	5023	5236	5115	3819	4482	4243	4140	53.99	54.22	54.96	56.03	45.32	52.02	49.72	47.17
ENSMUSG00000043496	Tril	0.0005041	0.3133	2102	2469	2454	2321	2935	3089	2848	2756	14.57	17.06	16.49	16.28	22.3	22.95	21.37	20.1
ENSMUSG00000028804	Csmd2	0.0005041	-0.9097	61.06	77.1	81.33	90	48.51	38.69	26.38	31.72	0.4812	0.6057	0.6214	0.7175	0.419	0.3269	0.225	0.263
ENSMUSG00000032306	Mpi	0.0005054	-0.2911	1032	1011	1082	973.8	846.6	849.3	814.3	831.9	39.1	38.21	39.76	37.34	35.16	34.51	33.4	33.18
ENSMUSG00000020493	Prr11	0.0005054	0.4054	372.1	412.4	393.1	360.6	474.1	523	572.2	485	3.617	3.996	3.704	3.546	5.051	5.45	6.019	4.961
ENSMUSG00000022103	Gfra2	0.0005108	-0.2854	1134	1108	1208	1101	936.9	941.3	948.8	900.6	20.15	19.62	20.81	19.79	18.24	17.93	18.24	16.84
ENSMUSG00000032966	Fkbp1a	0.0005111	-0.3217	15870	15620	15710	13360	11870	12510	11680	12400	618.9	607.1	593.9	526.9	507.1	522.8	492.8	508.6
ENSMUSG00000022357	Klhl38	0.0005137	-0.8859	47.38	65.44	69.85	49.99	26.63	21.83	33.26	26.6	0.7961	1.096	1.138	0.8498	0.4905	0.3932	0.6049	0.4704
ENSMUSG00000020814	Mxra7	0.000514	-0.3888	882.3	812.5	834.8	743.4	554.6	688.7	635.7	612.9	29.02	26.65	26.63	24.74	19.99	24.29	22.63	21.22
ENSMUSG00000051378	Kif18b	0.0005154	0.4441	251.6	310.2	284.2	278.9	397.6	374	420.9	355.1	5.045	6.2	5.524	5.658	8.737	8.04	9.134	7.491
ENSMUSG00000027465	Tbc1d20	0.0005154	-0.2514	3680	3628	3595	3557	3139	3094	3030	2877	77.67	76.34	73.57	75.96	72.62	70.01	69.22	63.91
ENSMUSG00000027831	Veph1	0.0005178	-0.8018	49.01	50.08	58.07	52.43	21.6	26.03	24.92	30.29	0.5977	0.6088	0.6866	0.6469	0.2887	0.3403	0.3289	0.3887
ENSMUSG00000044201	Cdc25c	0.0005178	0.6368	103.3	112	79.45	99.96	168.4	151.8	168.2	147.5	2.779	3.004	2.072	2.72	4.965	4.376	4.895	4.174
ENSMUSG00000006360	Crip1	0.0005178	0.3197	1014	1097	1001	936.8	1315	1202	1327	1223	42.38	45.72	40.56	39.61	60.22	53.86	60.03	53.78
ENSMUSG00000025789	St8sia2	0.0005178	0.6923	126.3	147	138.7	143	255.9	208.4	283.3	176	1.519	1.762	1.617	1.739	3.371	2.685	3.686	2.226
ENSMUSG00000027966	Col11a1	0.0005214	0.3303	6563	6965	7067	7017	8664	8874	9537	7656	91.92	97.25	95.96	99.43	133	133.2	144.6	112.8
ENSMUSG00000031168	Ebp	0.0005214	-0.3122	1162	1088	1080	986.8	853.2	892	851	872.8	43.61	40.7	39.29	37.45	35.08	35.88	34.55	34.46
ENSMUSG00000034023	Fancd2	0.0005219	0.5734	114.8	154.2	148.3	153	234	210.3	207.6	216.9	2.202	2.95	2.759	2.97	4.922	4.327	4.312	4.38
ENSMUSG00000026355	Mcm6	0.0005225	0.3518	828.6	771	861.2	961.8	1057	1142	1113	1066	14.8	13.73	14.91	17.38	20.69	21.87	21.51	20.04
ENSMUSG00000015750	Aph1a	0.0005251	0.2612	2546	2711	2717	2601	3353	3063	3154	3114	50.96	54.1	52.74	52.68	73.56	65.73	68.33	65.59
ENSMUSG00000028132	Tmem56	0.0005251	-0.3527	1136	1130	1149	1208	806.6	874.1	914.1	1018	18.3	18.14	17.94	19.68	14.24	15.09	15.93	17.25
ENSMUSG00000027762	Sucnr1	0.0005355	-0.6721	146.3	137.2	124.4	171	82.75	76.4	98.64	91.07	5.617	5.248	4.629	6.638	3.481	3.144	4.097	3.678
ENSMUSG00000054934	Kcnmb4	0.000543	-0.2651	1477	1455	1521	1437	1256	1204	1170	1263	54.64	53.66	54.53	53.77	50.93	47.73	46.83	49.15
ENSMUSG00000025794	Rpl14	0.0005432	0.2678	6833	6325	6409	6064	7784	7648	7518	7914	305.2	281.6	277.5	274	381	366.2	363.4	372
ENSMUSG00000004642	Slbp	0.000553	0.3672	427.8	399.5	400.1	419.3	512.3	526.2	592.8	504.2	12.31	11.46	11.16	12.2	16.15	16.23	18.46	15.26
ENSMUSG00000115987	Vps28	0.0005536	-0.3233	2019	1911	1866	1630	1447	1459	1499	1523	55.48	52.35	49.7	45.29	43.56	42.99	44.57	44.02
ENSMUSG00000022231	Sema5a	0.000556	-0.3713	12750	13600	16100	15320	10300	11380	11330	11650	119.5	127.1	146.2	145.2	105.8	114.3	114.9	114.8
ENSMUSG00000011884	Gltp	0.0005616	-0.2499	3778	3897	3818	3657	3122	3110	3332	3172	120.2	123.6	117.8	117.7	108.9	106.1	114.8	106.2
ENSMUSG00000034201	Gas2l1	0.0005619	-0.3262	951.8	1054	936.7	970.8	804.7	803.7	796	710.1	15.5	17.12	14.79	16	14.37	14.03	14.03	12.17
ENSMUSG00000003346	Abhd17a	0.0005619	0.2975	738	745.9	723.4	715.8	961.6	882	896.9	860.5	26.74	26.94	25.41	26.24	38.19	34.26	35.17	32.81
ENSMUSG00000094103	1700047I17Rik2	0.0005662	-0.5145	2977	2419	2555	3341	1759	2035	1783	2310	28.65	23.2	23.83	32.52	18.55	20.99	18.57	23.4
ENSMUSG00000024841	Eif1ad	0.0005689	0.3051	575.1	585.8	571	622.1	718.3	719.8	720.6	759	16.61	16.87	15.99	18.18	22.74	22.29	22.53	23.07
ENSMUSG00000024816	Frmd8	0.0005695	0.3078	2470	2647	2435	2855	3393	3282	3030	3185	54.71	58.46	52.29	63.99	82.38	77.95	72.64	74.25
ENSMUSG00000027330	Cdc25b	0.0005745	0.4501	214.8	245.6	233.5	205	313.9	323.4	321.1	285.5	6.03	6.875	6.355	5.821	9.659	9.736	9.758	8.434
ENSMUSG00000032018	Sc5d	0.00058	-0.2767	5647	5351	5708	5834	4317	4741	4637	4906	87.86	83	86.11	91.83	73.61	79.09	78.08	80.32
ENSMUSG00000031486	Adgra2	0.0005843	0.3284	1761	1989	1918	1925	2628	2421	2363	2132	20.13	22.67	21.25	22.26	32.92	29.67	29.23	25.65
ENSMUSG00000022561	Gpaa1	0.0005848	0.345	555.9	548.6	517.6	497.9	732.4	665.7	674.4	630.3	20.58	20.25	18.58	18.65	29.72	26.43	27.02	24.56
ENSMUSG00000068794	Col28a1	0.0005848	0.356	11790	11150	13570	12950	14290	16150	16220	16650	297.2	280.1	331.5	330.1	394.7	436.5	442.4	441.5
ENSMUSG00000049932	H2afx	0.000587	0.363	537.9	635.4	582.9	553.8	760.7	796.8	745.3	681.7	14.45	17.01	15.18	15.05	22.39	22.94	21.67	19.27
ENSMUSG00000035048	Anapc13	0.0005877	-0.3976	657	592.6	608.5	512.9	428	445.5	443.9	472.7	34.51	31.03	30.99	27.26	24.64	25.09	25.24	26.13
ENSMUSG00000036026	Tmem63b	0.0005877	-0.2652	5167	5333	5197	4909	4463	4180	4068	4426	174.4	179.5	170.1	167.7	165.1	151.3	148.6	157.3
ENSMUSG00000035370	Gm49322	0.0005954	0.633	115.4	113.8	104.4	98.76	212.6	165.2	154.5	158.7	1.334	1.312	1.171	1.155	2.694	2.048	1.934	1.931
ENSMUSG00000028044	Cks1b	0.0005957	0.4072	246.4	260.9	245.9	243.9	341.5	334.4	354.4	305.9	13.92	14.69	13.47	13.94	21.14	20.25	21.67	18.19
ENSMUSG00000063558	Aox1	0.0005957	0.4699	245.3	251.9	216.2	244	346.3	300.7	315.4	378.6	1.681	1.721	1.436	1.691	2.6	2.208	2.339	2.73
ENSMUSG00000030512	Snrpa1	0.0005957	0.3365	396.9	430.3	381.8	411	508	514	516.3	518.8	18.39	19.88	17.15	19.27	25.8	25.54	25.9	25.3
ENSMUSG00000033222	Ttf2	0.0005968	0.41	316.9	360.4	365.5	406.9	459.4	513.9	484	483	5.071	5.749	5.67	6.587	8.057	8.817	8.382	8.132
ENSMUSG00000074170	Plekhf1	0.0005968	-0.3256	674.9	651.7	704.2	636.9	552.6	528.8	495.5	542.3	4.766	4.589	4.822	4.55	4.278	4.004	3.787	4.03
ENSMUSG00000040618	Pck2	0.0005969	0.3948	310.5	301.6	287.7	305	405.5	394.7	435	362.5	5.945	5.757	5.341	5.91	8.512	8.104	9.016	7.305
ENSMUSG00000075012	Fjx1	0.0005969	0.404	287.4	348.7	335.8	352.9	440.4	446.5	418.6	461.5	3.409	4.123	3.862	4.235	5.725	5.677	5.374	5.76
ENSMUSG00000028278	Rragd	0.0005969	-0.53	186.1	167.1	196	201.2	121.5	127.2	128.5	129.9	1.869	1.672	1.908	2.044	1.337	1.37	1.397	1.373
ENSMUSG00000042605	Atxn2	0.0005971	-0.298	1991	2300	2054	1993	1657	1756	1615	1748	47.84	55.09	47.86	48.45	43.65	45.24	42	44.19
ENSMUSG00000032640	Chsy1	0.0006007	0.2939	1097	1159	1177	1257	1471	1346	1483	1460	9.765	10.29	10.16	11.32	14.35	12.85	14.29	13.68
ENSMUSG00000059005	Hnrnpa3	0.0006007	0.29	12700	11880	12930	13880	15330	15430	15930	16150	273	254.5	269.6	302	361.3	355.7	370.5	365.4
ENSMUSG00000021540	Smad5	0.0006023	0.2608	2166	2135	2277	2376	2597	2715	2690	2736	25.36	24.93	25.86	28.16	33.33	34.08	34.09	33.72
ENSMUSG00000054469	Lclat1	0.0006023	-0.288	1293	1433	1459	1415	1110	1173	1106	1192	34.43	38.05	37.67	38.11	32.4	33.48	31.86	33.4
ENSMUSG00000063694	Cycs	0.0006023	-0.4774	1004	801.5	934.3	699.7	584.4	627.7	594.9	649.6	20	15.93	18.05	14.11	12.77	13.41	12.83	13.62
ENSMUSG00000034528	Hsd17b13	0.0006032	-0.7818	56.95	50.81	63.99	49.12	24.91	28.84	31.09	27.15	1.535	1.365	1.672	1.34	0.7358	0.8335	0.907	0.77
ENSMUSG00000029816	Gpnmb	0.0006032	-0.8354	81.46	56.66	64.87	92.36	36.27	40.77	33.38	37.05	1.687	1.17	1.302	1.935	0.8232	0.9051	0.7481	0.8073
ENSMUSG00000027342	Pcna	0.0006067	0.2798	1697	1527	1683	1749	1925	2027	2074	2062	70.05	62.82	67.35	73.01	87.09	89.69	92.63	89.55
ENSMUSG00000027007	Itprid2	0.0006108	-0.2613	4691	4699	4603	5062	3872	3874	3981	4165	42.25	42.2	40.2	46.12	38.23	37.41	38.81	39.48
ENSMUSG00000078771	Evi2a	0.000612	-0.7262	100.8	99.13	112.8	93.27	61.76	65.92	57.92	44.48	3.449	3.383	3.744	3.23	2.317	2.419	2.146	1.602
ENSMUSG00000041329	Atp1b2	0.0006212	-0.4148	788.6	798.8	813.3	643.9	587.8	606.2	573.5	506.5	16.07	16.23	16.07	13.27	13.13	13.24	12.65	10.86
ENSMUSG00000007659	Bcl2l1	0.0006285	-0.3292	1816	1682	1673	1442	1360	1301	1299	1293	45.83	42.31	40.92	36.81	37.62	35.19	35.49	34.34
ENSMUSG00000034591	Slc41a2	0.0006285	-0.4591	371.2	355.1	358.9	376.8	222.6	274.9	300.6	256.9	10.14	9.669	9.502	10.41	6.664	8.049	8.884	7.385
ENSMUSG00000022503	Nubp1	0.0006291	0.3247	685.4	772.8	696.6	796.8	939.8	901.9	903.8	961.8	18.51	20.81	18.24	21.78	27.82	26.12	26.42	27.34
ENSMUSG00000020806	Rhbdf2	0.0006297	0.3123	1778	1946	1718	1833	2459	2091	2152	2341	24.59	26.83	23.04	25.64	37.27	31.01	32.2	34.07
ENSMUSG00000042622	Maff	0.0006297	0.8695	14.74	20.62	23.92	17	46.61	36.71	42.44	47.07	0.3441	0.4799	0.5415	0.4015	1.193	0.9189	1.072	1.156
ENSMUSG00000048332	Lhfp	0.0006297	-0.2748	2547	2623	2616	2473	2035	2121	2304	2017	43.61	44.77	43.43	42.84	38.18	38.94	42.7	36.34
ENSMUSG00000027227	Sord	0.0006328	-0.3162	1148	1046	1165	1013	837	875.1	869.4	921.9	18.14	16.48	17.86	16.19	14.5	14.83	14.87	15.33
ENSMUSG00000020864	Ankrd40	0.0006351	-0.2392	4033	4077	4120	3946	3293	3464	3442	3501	96.6	97.35	95.67	95.61	86.44	88.94	89.22	88.25
ENSMUSG00000032372	Plscr2	0.0006363	0.7251	64.22	65.55	76.55	82.43	105.6	112.4	132	153.6	1.767	1.798	2.042	2.294	3.186	3.316	3.93	4.447
ENSMUSG00000027303	Ptpra	0.0006363	-0.2304	2969	2910	2943	2953	2452	2525	2523	2531	63.27	61.83	60.81	63.68	57.27	57.69	58.2	56.77
ENSMUSG00000001794	Capns1	0.0006417	-0.3185	6468	6474	6499	5370	5046	4954	5082	4807	231.4	230.9	225.4	194.4	197.9	190	196.8	181
ENSMUSG00000046613	Vwa5b2	0.0006463	0.7484	101	98.66	126.3	93.01	190.4	156.8	148	235.5	2.266	2.206	2.747	2.111	4.682	3.771	3.593	5.558
ENSMUSG00000028175	Depdc1a	0.0006478	0.5178	183.2	196.3	157.9	209	241.6	281.8	277.6	285.5	2.487	2.657	2.078	2.87	3.595	4.101	4.078	4.078
ENSMUSG00000041736	Tspo	0.0006478	0.5063	176.9	193.6	229.6	191	291.1	285.7	253.5	310	9.473	10.34	11.92	10.35	17.09	16.41	14.69	17.47
ENSMUSG00000055531	Cpsf6	0.0006487	0.2661	2294	2297	2236	2341	2802	2531	2812	2886	35.78	35.71	33.81	36.93	47.9	42.33	47.48	47.38
ENSMUSG00000000579	Dynlt1c	0.0006503	0.7048	175.7	218.7	181	288.7	378.3	288.5	371.8	395.8	3.727	4.625	3.724	6.196	8.797	6.561	8.537	8.837
ENSMUSG00000028861	Mrps15	0.0006617	-0.3641	504.3	509.2	528.2	461.9	401.4	396.9	395.7	354	24.43	24.59	24.81	22.64	21.31	20.61	20.75	18.05
ENSMUSG00000020400	Tnip1	0.000663	-0.3147	699.1	777.2	706.1	689.8	570.7	575.5	558.6	597.6	14.49	16.06	14.19	14.47	12.97	12.79	12.53	13.04
ENSMUSG00000027215	Cd82	0.000663	-0.2555	4215	4299	4210	3902	3551	3538	3330	3501	165.2	167.9	160	154.7	152.5	148.7	141.2	144.4
ENSMUSG00000002017	Fam98a	0.000663	0.2901	794.9	821.2	752.1	808.8	990.2	920.7	976	1007	19.63	20.22	18.01	20.21	26.8	24.38	26.09	26.17
ENSMUSG00000062867	Impdh2	0.000663	0.2706	1652	1551	1640	1740	1890	2058	1952	2047	76.56	71.66	73.7	81.57	96.01	102.3	97.92	99.86
ENSMUSG00000001211	Agpat3	0.0006687	-0.2513	6631	7028	7197	6558	5797	5749	5720	5761	123.5	130.5	130	123.5	118.3	114.8	115.3	112.9
ENSMUSG00000096887	Gm20594	0.0006687	0.4317	1391	1317	1353	1196	1553	1665	1734	2153	115.1	108.7	108.6	100.1	140.9	147.8	155.4	187.5
ENSMUSG00000058258	Idi1	0.0006711	-0.3018	21230	19130	20020	21090	15330	16670	16310	17780	673.4	605	615.6	676.6	532.8	566.8	559.9	593.4
ENSMUSG00000033192	Lpcat2	0.0006777	-0.3393	931.8	824.8	851.6	920.8	695.3	721.3	626.2	734.7	20.18	17.81	17.88	20.18	16.51	16.75	14.68	16.75
ENSMUSG00000034413	Neurl1b	0.0006795	0.4698	189.7	192	170.8	173.7	264.2	250.8	273.8	231.4	2.486	2.508	2.17	2.302	3.794	3.523	3.883	3.191
ENSMUSG00000027326	Knl1	0.0006795	0.5827	247.7	340	329.6	409.8	456.7	519.9	554.3	480.3	2.112	2.891	2.725	3.535	4.268	4.753	5.116	4.31
ENSMUSG00000048170	Mcmbp	0.0006795	0.3008	998.2	1006	1042	1161	1253	1282	1346	1310	22.24	22.35	22.5	26.18	30.6	30.63	32.47	30.72
ENSMUSG00000030120	Mlf2	0.0006809	-0.2986	5663	5778	5591	4850	4595	4532	4340	4315	175.1	178.1	167.6	151.7	155.7	150.3	145.3	140.4
ENSMUSG00000018362	Kpna2	0.0006824	0.2915	1394	1451	1490	1533	1665	1743	1853	1932	52.33	54.32	54.22	58.21	68.49	70.17	75.3	76.32
ENSMUSG00000038462	Uqcrfs1	0.0006844	0.2827	1084	1009	1113	1159	1296	1334	1313	1374	29.57	27.44	29.42	31.97	38.72	39.02	38.76	39.44
ENSMUSG00000026966	Ssna1	0.0006882	0.3121	605.4	553.1	535.8	575.9	738.1	695.5	700.8	691.7	27.75	25.28	23.82	26.71	37.09	34.18	34.77	33.37
ENSMUSG00000025630	Hprt	0.0006889	0.3342	539.1	466.2	495.6	514.9	610.7	644.9	672.1	623.1	15.54	13.4	13.86	15.02	19.3	19.94	20.98	18.91
ENSMUSG00000001687	Ubl3	0.0006895	0.2713	4086	4349	4225	4549	5116	4989	5115	5559	75.9	80.54	76.1	85.49	104.2	99.35	102.8	108.7
ENSMUSG00000035834	Polr3g	0.0006896	-0.4737	319	372	426.7	414.9	265.4	262.9	295.9	270.1	7.905	9.191	10.25	10.4	7.208	6.985	7.936	7.044
ENSMUSG00000030842	Lamtor1	0.0006896	-0.3009	2335	2303	2385	2017	1927	1858	1804	1742	70.06	68.89	69.38	61.21	63.37	59.75	58.57	55
ENSMUSG00000025350	Rdh5	0.0006934	0.3897	337.9	332.6	296.5	341.9	472	406.3	420.3	428.3	15.65	15.35	13.31	16.02	23.96	20.17	21.07	20.87
ENSMUSG00000079477	Rab7	0.0006974	-0.2496	7233	7338	7724	7144	6146	6439	6035	6135	189.1	191.2	195.8	188.9	176.1	180.5	170.7	168.8
ENSMUSG00000006445	Epha2	0.0006974	0.2676	929	931.6	958.8	916.7	1177	1135	1108	1085	23.33	23.33	23.35	23.29	32.39	30.57	30.11	28.67
ENSMUSG00000054091	1810037I17Rik	0.0007	-0.3284	2763	2427	2566	2174	2013	1958	1903	2024	88.52	77.52	79.73	70.46	70.69	67.25	65.99	68.25
ENSMUSG00000109901	Chmp1b	0.0007009	-0.2784	1359	1280	1319	1250	1003	1075	1118	1093	20.02	18.8	18.83	18.62	16.18	16.97	17.82	16.94
ENSMUSG00000022408	Fam83f	0.0007011	-0.2894	1653	1942	1934	1856	1485	1516	1490	1546	20.53	24.04	23.28	23.31	20.21	20.19	20.03	20.21
ENSMUSG00000013275	Slc41a1	0.0007111	-0.2914	3632	4022	4194	3779	3288	3211	2958	3305	72.05	79.54	80.65	75.84	71.49	68.28	63.5	68.98
ENSMUSG00000036093	Arl5a	0.0007122	0.3174	7021	6242	6853	7351	7771	8534	8853	9078	91.7	81.28	86.78	97.14	111.2	119.5	125.1	124.8
ENSMUSG00000023391	Dlx2	0.0007127	-0.7249	84.23	85.17	88.03	62.99	44.71	44.65	47.02	41.95	2.02	2.036	2.047	1.528	1.175	1.148	1.221	1.059
ENSMUSG00000008305	Tle1	0.0007127	-0.2809	928.6	905.4	883.8	870.4	751.1	759	707.2	727.5	13.69	13.3	12.63	12.98	12.13	11.99	11.28	11.28
ENSMUSG00000020100	Slc29a3	0.0007151	-0.3107	1197	1259	1343	1171	969.5	1086	965.8	977.3	17.82	18.68	19.38	17.64	15.82	17.34	15.56	15.31
ENSMUSG00000076617	Ighm	0.0007171	-0.7351	235.8	214.3	257.4	160	148.4	119.1	136.5	101.3	5.493	4.975	5.812	3.769	3.788	2.973	3.44	2.483
ENSMUSG00000024742	Fen1	0.0007286	0.3557	355.9	322.7	333	353.9	447.1	413.7	438.1	458.4	5.9	5.334	5.352	5.936	8.124	7.354	7.862	7.998
ENSMUSG00000028693	Nasp	0.0007288	0.294	1069	1006	998.4	1158	1268	1283	1301	1343	24.54	23.02	22.22	26.9	31.91	31.58	32.33	32.44
ENSMUSG00000074183	Gsta1	0.0007288	-0.9691	29.08	20.78	20.24	15.76	7.6	8.106	4.588	4.579	1.387	0.9886	0.9365	0.761	0.3975	0.4147	0.2369	0.2299
ENSMUSG00000019992	Mtfr2	0.0007288	0.7197	46.81	56.09	51.87	48.25	89.68	84.55	108.4	77.84	1.237	1.477	1.329	1.29	2.597	2.395	3.1	2.164
ENSMUSG00000028007	Snx7	0.00073	-0.2806	3547	3474	3472	3699	2662	3000	2882	3132	64.53	63.01	61.25	68.09	53.09	58.53	56.76	59.97
ENSMUSG00000027858	Tspan2	0.000737	-0.3554	512.7	494.9	491.8	555.9	393.8	395.9	431.2	377.6	11.64	11.2	10.82	12.76	9.794	9.631	10.59	9.016
ENSMUSG00000024044	Epb41l3	0.000737	0.2827	2882	3054	2961	3080	3321	3601	3924	3738	41.42	43.76	41.27	44.79	52.32	55.5	61.04	56.53
ENSMUSG00000028849	Map7d1	0.0007377	-0.2652	4166	4473	4184	4067	3765	3429	3394	3459	70.87	75.87	69.01	70	70.2	62.54	62.49	61.93
ENSMUSG00000024989	Cep55	0.0007446	0.5456	197.9	250.1	208.6	188	307.2	286.7	372.8	288.5	3.519	4.433	3.595	3.38	5.986	5.465	7.172	5.398
ENSMUSG00000026039	Sgo2a	0.0007461	0.3706	311.6	349.6	362.6	328.9	412.8	439.5	454.2	456.4	2.852	3.19	3.218	3.046	4.141	4.313	4.499	4.396
ENSMUSG00000022449	Adamts20	0.0007461	0.3018	12170	14080	14140	14610	16520	16970	16980	17350	116.7	134.6	131.4	141.7	173.6	174.4	176.1	175.1
ENSMUSG00000022070	Bora	0.0007518	0.4124	249.8	254.9	220	231.6	314.4	314.1	344.8	311.9	5.038	5.125	4.302	4.725	6.95	6.793	7.526	6.619
ENSMUSG00000037138	Aff3	0.0007571	-0.3703	606.4	621.3	596.1	615.9	472.7	503	501.2	402.1	6.476	6.614	6.171	6.653	5.533	5.759	5.792	4.519
ENSMUSG00000061410	Zcchc14	0.0007571	0.261	1809	1927	2022	2014	2401	2264	2386	2272	24.18	25.69	26.21	27.24	35.18	32.46	34.52	31.96
ENSMUSG00000067148	Polr1c	0.0007571	0.3368	373.8	398	374.1	402.9	520.3	473.3	494.3	478.9	18.38	19.51	17.83	20.04	28.04	24.95	26.31	24.78
ENSMUSG00000025417	Pip4k2c	0.0007643	-0.2543	1148	1167	1161	1116	963.6	970.3	969.9	937.9	14.19	14.38	13.92	13.96	13.06	12.86	12.98	12.2
ENSMUSG00000067219	Nipal1	0.0007643	0.3667	1110	1052	1075	1215	1287	1367	1453	1645	23.72	22.43	22.29	26.27	30.15	31.33	33.62	37.01
ENSMUSG00000039519	Cyp7b1	0.0007671	-0.5482	1528	1102	1411	1513	792.3	1079	840.7	1068	26.22	18.85	23.48	26.26	14.9	19.86	15.61	19.29
ENSMUSG00000035513	Ntng2	0.0007726	-0.5778	146.4	149.7	137.8	134	84.66	106.2	89.62	86.97	4.457	4.544	4.067	4.126	2.825	3.465	2.953	2.786
ENSMUSG00000001289	Pfdn5	0.0007772	-0.285	2799	2623	2694	2335	2142	2172	2097	2158	173.7	162.3	162.1	146.6	145.7	144.5	140.9	141
ENSMUSG00000030695	Aldoa	0.0007784	-0.264	9964	9438	9857	8958	8348	7925	7748	7797	357.2	337.3	342.6	324.8	328	304.6	300.6	294.1
ENSMUSG00000038418	Egr1	0.0007796	0.6859	152.7	258.2	244.9	263.9	396.6	430.6	322.3	356.1	1.509	2.545	2.348	2.64	4.298	4.564	3.448	3.704
ENSMUSG00000022428	Cby1	0.0007802	-0.3115	615.9	615.9	603.8	565.9	505.1	474.3	476	471.7	29.85	29.76	28.37	27.74	26.83	24.64	24.97	24.06
ENSMUSG00000038155	Gstp2	0.0007802	-1.363	144.8	127.6	107.1	285.9	70.8	69.26	27.88	63.99	10.84	9.517	7.773	21.65	5.807	5.557	2.258	5.039
ENSMUSG00000029381	Shroom3	0.0007802	-0.2583	1969	2040	2134	1943	1771	1660	1623	1700	19.74	20.39	20.74	19.71	19.46	17.84	17.61	17.93
ENSMUSG00000064345	mt-Nd2	0.0007802	-0.5496	49200	51330	56410	40520	28390	31420	33310	41780	1762	1833	1958	1468	1114	1206	1291	1574
ENSMUSG00000003452	Bicd1	0.0007805	-0.2961	1885	2020	2087	2174	1544	1612	1749	1741	15.12	16.15	16.23	17.64	13.57	13.86	15.19	14.7
ENSMUSG00000029482	Aacs	0.0007807	-0.2557	6796	6623	6754	7093	5648	5912	5361	5908	295.6	287.2	284.8	312.1	269.2	275.7	252.3	270.4
ENSMUSG00000071650	Ganab	0.0007807	0.2684	5230	5303	5392	5941	6311	6594	6657	6782	105.9	107	105.8	121.7	140.1	143.1	145.9	144.5
ENSMUSG00000020114	Cand1	0.0007807	0.2744	1708	1728	1777	1952	2056	2184	2232	2202	25.92	26.14	26.15	29.97	34.21	35.54	36.66	35.17
ENSMUSG00000025208	Mrpl43	0.0007807	-0.2713	957.2	995.9	970.8	943.6	778.9	786.4	796.9	835.6	37.2	38.58	36.58	37.1	33.18	32.76	33.52	34.17
ENSMUSG00000037896	Rcor1	0.0007834	0.2974	1140	1293	1270	1388	1567	1526	1613	1562	10.09	11.4	10.89	12.42	15.19	14.47	15.44	14.54
ENSMUSG00000032262	Elovl4	0.0007834	-0.5019	225.3	196.3	209.5	221	140.8	140.9	142.2	165.8	4.426	3.845	3.991	4.392	3.031	2.968	3.024	3.427
ENSMUSG00000026955	Sapcd2	0.0007856	0.5914	111.6	139	108.1	107	206.8	179.6	164.6	170.9	3.059	3.797	2.874	2.967	6.213	5.278	4.884	4.929
ENSMUSG00000015804	Med28	0.0007859	0.3321	531.7	500.2	497.6	558.9	708.6	646.9	662.9	619	13.69	12.84	12.42	14.55	19.99	17.85	18.47	16.77
ENSMUSG00000021485	Mxd3	0.0007859	0.5595	190.5	248.5	207.6	162	324.5	315.5	288	284.7	5.611	7.297	5.928	4.827	10.48	9.964	9.181	8.824
ENSMUSG00000036046	5031439G07Rik	0.0007885	-0.2557	3360	3606	3537	3418	2875	3072	2963	2745	28.81	30.83	29.41	29.66	27.03	28.24	27.5	24.78
ENSMUSG00000032058	Ppp2r1b	0.0007893	0.3865	309.5	377.4	327.2	371.9	464.2	459.4	437	464.5	6.364	7.736	6.523	7.736	10.46	10.13	9.723	10.05
ENSMUSG00000016181	Utp25	0.000792	0.3883	290.6	284.2	278.4	327.9	373.8	386.9	415.2	382.7	6.594	6.429	6.126	7.529	9.298	9.414	10.2	9.138
ENSMUSG00000023066	Rttn	0.0007976	0.3956	232.5	221	230.6	254	318.8	305.5	305.1	316.7	3.997	3.789	3.844	4.418	6.007	5.631	5.677	5.731
ENSMUSG00000029161	Cgref1	0.0007989	-0.4791	274.8	277.8	276.3	222.3	178.1	196	184.7	183.8	9.143	9.215	8.913	7.485	6.497	6.993	6.651	6.435
ENSMUSG00000041205	Map6d1	0.0007994	-0.5619	159	167.6	154.1	158	119.8	103.2	89.46	106.4	1.802	1.894	1.693	1.811	1.489	1.254	1.097	1.269
ENSMUSG00000030739	Myh14	0.0008009	-0.267	5069	4714	5217	4738	4176	4126	3844	4247	51.84	48.05	51.72	49.02	46.81	45.23	42.54	45.7
ENSMUSG00000027706	Sec62	0.0008024	-0.2435	3666	3574	3644	3590	2865	3068	3110	3178	79.18	76.96	76.3	78.45	67.82	71.04	72.71	72.23
ENSMUSG00000020534	Shmt1	0.0008024	0.6998	69.49	83.45	66.98	109	135.1	141	139.9	143.2	2.372	2.84	2.217	3.763	5.053	5.158	5.169	5.145
ENSMUSG00000025207	Sema4g	0.0008024	-0.3129	7930	8639	7384	7172	6663	6201	5911	6270	106.7	115.9	96.35	97.64	98.28	89.47	86.1	88.8
ENSMUSG00000021959	Lats2	0.0008043	0.2312	2203	2199	2332	2298	2667	2619	2662	2660	43.83	43.62	44.99	46.27	58.17	55.88	57.33	55.71
ENSMUSG00000027012	Dync1i2	0.0008055	-0.2581	4424	4053	4546	4402	3469	3728	3722	3645	69.94	63.88	69.68	70.41	60.11	63.2	63.68	60.65
ENSMUSG00000029442	Wdr66	0.0008055	0.4037	309.6	287.8	327.4	269.2	399.5	430	384.4	377.7	4.45	4.125	4.563	3.915	6.294	6.626	5.98	5.714
ENSMUSG00000001473	Tubb6	0.0008055	0.3482	938.3	1087	1067	980.9	1331	1379	1355	1134	26.14	30.19	28.82	27.65	40.65	41.2	40.85	33.25
ENSMUSG00000028780	Sema3c	0.0008082	0.4128	812.8	840	904.2	1024	1077	1177	1382	1149	11.58	11.94	12.49	14.76	16.82	17.99	21.32	17.23
ENSMUSG00000000805	Car4	0.0008089	-0.6884	162.1	134.5	142.6	109	76.09	78.38	97.49	73.67	8.876	7.339	7.567	6.035	4.566	4.6	5.776	4.244
ENSMUSG00000056209	Npm3	0.0008098	0.4524	250.6	212.5	199	212	281.6	324.4	301.6	301.8	11.66	9.854	8.977	9.976	14.36	16.18	15.19	14.78
ENSMUSG00000003810	Mast2	0.0008112	-0.2438	5707	6227	6107	5863	4970	5198	4957	5057	103.2	112.3	107.1	107.3	98.53	100.8	97.04	96.25
ENSMUSG00000022193	Psmb5	0.0008198	0.2807	1090	1040	1086	965.8	1299	1314	1217	1257	53.26	50.67	51.46	47.76	69.61	68.84	64.37	64.63
ENSMUSG00000021715	Cwc27	0.0008208	-0.3554	559.1	497.5	506.2	508.9	383.3	413.7	377.3	434.9	24	21.3	21.07	22.1	18.04	19.04	17.53	19.65
ENSMUSG00000029843	Slc13a4	0.0008208	-0.717	110.9	110.3	112	74.99	56.14	58.55	60.79	57.51	1.962	1.945	1.92	1.342	1.089	1.111	1.164	1.071
ENSMUSG00000029648	Flt1	0.000828	-0.3491	544.6	558.5	649.4	592.5	472.8	439	450.9	470.4	6.773	6.924	7.83	7.454	6.444	5.853	6.069	6.156
ENSMUSG00000042228	Lyn	0.0008286	-0.3735	465.4	429.4	466.9	446.9	373.8	317.5	368.2	327.4	8.413	7.74	8.185	8.174	7.407	6.154	7.204	6.229
ENSMUSG00000056596	Trnp1	0.0008389	-0.3864	394.8	409.7	362.6	348.9	273	290.7	298.2	289.6	12.54	12.98	11.17	11.21	9.506	9.902	10.25	9.681
ENSMUSG00000051154	Commd3	0.0008389	-0.2937	983.4	992.4	1063	927.8	771.4	819.5	799.4	839	58.3	58.65	61.1	55.65	50.12	52.09	51.29	52.34
ENSMUSG00000068744	Psrc1	0.0008399	0.451	200.5	216.9	187.2	182.6	275.4	280.6	288.3	247.9	6.811	7.346	6.168	6.278	10.26	10.22	10.6	8.864
ENSMUSG00000005470	Asf1b	0.000845	0.5086	159	209.8	209.5	189	280.6	276.8	303.9	249.7	5.971	7.854	7.63	7.18	11.55	11.15	12.35	9.867
ENSMUSG00000062248	Cks2	0.0008465	0.6066	130.6	187.4	174.1	124	247.3	242.1	240.9	231.2	7.013	10.03	9.069	6.737	14.56	13.94	14	13.07
ENSMUSG00000053046	Brsk2	0.0008473	0.2752	1403	1468	1319	1298	1698	1583	1639	1731	24.57	25.63	22.38	22.99	32.58	29.71	31.06	31.9
ENSMUSG00000010051	Hyal1	0.0008525	-0.4147	490.4	583	548.4	631.6	417.1	468	389.4	404.8	9.138	10.83	9.906	11.9	8.517	9.349	7.853	7.937
ENSMUSG00000003038	Hmgn2	0.0008539	0.2267	5257	5201	5006	5129	5980	5972	6094	6058	227.8	224.6	210.3	224.8	284	277.4	285.7	276.2
ENSMUSG00000006304	Arpc2	0.0008687	-0.2567	4315	4351	4663	4174	3475	3750	3781	3639	143.7	144.5	150.6	140.7	126.8	133.9	136.3	127.5
ENSMUSG00000047368	Abhd17b	0.000877	0.3337	1070	1026	1047	1038	1238	1190	1351	1501	18.46	17.66	17.51	18.12	23.42	22.01	25.23	27.26
ENSMUSG00000051615	Rap2a	0.0008789	0.2997	7214	7432	7606	8335	8700	9326	9474	10160	63.98	65.72	65.4	74.79	84.57	88.68	90.94	94.85
ENSMUSG00000021290	Atp5mpl	0.0008789	0.2793	883.3	887.5	865.9	866.8	1009	1122	1017	1111	71.69	71.81	68.14	71.17	89.77	97.64	89.36	94.9
ENSMUSG00000036377	C530008M17Rik	0.0008848	-0.2655	2202	2381	2536	2337	1942	1883	2042	1994	29.1	31.37	32.5	31.26	28.14	26.69	29.22	27.74
ENSMUSG00000034795	Ccdc122	0.0008854	-0.7474	107.4	93.23	113.9	99.98	52.32	59.53	43.58	74.69	3.133	2.712	3.221	2.951	1.673	1.862	1.376	2.293
ENSMUSG00000026249	Serpine2	0.0008865	0.2897	7555	7928	8438	8223	9594	9381	9501	10830	159.5	166.8	172.7	175.6	221.9	212.3	217	240.5
ENSMUSG00000030560	Ctsc	0.0008867	0.2574	3351	3176	3427	3359	3721	3908	4171	4123	79.38	75.01	78.73	80.52	96.63	99.26	107	102.8
ENSMUSG00000033596	Rfwd3	0.0008914	0.2768	1081	1025	1062	1193	1309	1326	1327	1331	9.431	8.916	8.98	10.53	12.51	12.39	12.52	12.22
ENSMUSG00000034265	Zdhhc14	0.0008931	-0.4717	273.7	252.8	275.6	237.9	205.5	191.5	170.9	169.9	3.306	3.044	3.226	2.907	2.719	2.479	2.234	2.159
ENSMUSG00000036599	Chst12	0.0008968	-0.4299	634.9	696.6	608.5	530.9	504.1	453.4	465.7	401.1	15.24	16.67	14.17	12.9	13.27	11.67	12.1	10.14
ENSMUSG00000033728	Lrrc14	0.0008975	0.3647	345.3	339.8	326.3	361.9	488	417.7	449.6	423.8	5.761	5.651	5.278	6.109	8.923	7.472	8.118	7.441
ENSMUSG00000026893	Gca	0.0008992	-0.3685	452.8	418.6	443	424.3	329.1	349.6	299.1	357.6	9.068	8.357	8.601	8.596	7.224	7.507	6.482	7.537
ENSMUSG00000071176	Arhgef10	0.0009074	-0.2446	7186	7804	7901	7490	6487	6527	6375	6249	81.86	88.63	87.26	86.32	81	79.71	78.59	74.91
ENSMUSG00000047003	Zfp41	0.0009074	0.3032	628.5	698.4	707.1	678.9	827	899.9	815.5	815.5	7.071	7.833	7.713	7.727	10.2	10.85	9.929	9.655
ENSMUSG00000006390	Elovl1	0.0009077	-0.2393	14830	15310	15140	14420	12790	12860	12430	12490	535.2	550.8	529.7	526.5	505.8	497.6	485.4	474.4
ENSMUSG00000031754	Nudt21	0.0009115	0.2512	1237	1228	1292	1349	1505	1489	1552	1540	25.09	24.83	25.42	27.69	33.46	32.38	34.07	32.88
ENSMUSG00000026179	Pnkd	0.0009115	-0.2965	2521	2502	2435	2177	2103	1833	1892	2008	50.24	49.72	47.06	43.89	45.94	39.16	40.82	42.11
ENSMUSG00000045751	Mms22l	0.0009149	0.4806	157.4	186.7	156.2	172.1	217.5	246.5	257.1	233.7	2.536	3.001	2.441	2.807	3.842	4.259	4.486	3.964
ENSMUSG00000022962	Gart	0.000916	0.2626	1194	1269	1253	1330	1591	1469	1466	1534	31.5	33.39	32.04	35.49	46.01	41.56	41.85	42.58
ENSMUSG00000021536	Adcy2	0.0009163	-0.2877	848.6	945.8	912.8	909.8	702.9	755	769.6	730.6	7.49	8.323	7.812	8.125	6.801	7.145	7.352	6.786
ENSMUSG00000074207	Adh1	0.0009199	-0.7585	68.43	76.2	70.81	50.99	38.05	32.74	39	31.72	2.437	2.705	2.444	1.837	1.485	1.25	1.503	1.188
ENSMUSG00000050244	Heatr1	0.0009221	0.4078	534.8	529.8	562.6	703.8	816.1	768.9	734	783.8	12.39	12.24	12.64	16.5	20.73	19.1	18.41	19.11
ENSMUSG00000046434	Hnrnpa1	0.000925	0.2674	10160	9676	9808	9664	11220	11490	11730	12880	196.8	186.8	184.2	189.4	238.2	238.7	246	262.5
ENSMUSG00000030824	Nucb1	0.000925	-0.2747	4465	4443	4340	3884	3654	3444	3669	3389	115.3	114.4	108.7	101.5	103.4	95.36	102.6	92.12
ENSMUSG00000006717	Acot13	0.0009258	-0.375	445.4	448.2	408.6	379.9	305.3	318.5	331.5	333.6	38.1	38.23	33.89	32.88	28.63	29.21	30.69	30.03
ENSMUSG00000025510	Cd151	0.0009302	-0.2891	4956	4851	4846	4125	3760	3937	3792	3872	188.2	183.7	178.5	158.5	156.5	160.3	155.9	154.8
ENSMUSG00000056612	Ppp1r14b	0.0009302	0.3369	567.5	614.1	543.5	522.9	771.4	687.6	672.1	718.3	28.2	30.42	26.18	26.29	42.02	36.63	36.15	37.56
ENSMUSG00000105572	Gm43300	0.0009302	0.6522	81.07	69.93	73.68	95.98	120.8	119.1	131.9	154.5	1.475	1.268	1.3	1.767	2.409	2.322	2.597	2.958
ENSMUSG00000015536	Mocs2	0.0009424	-0.2554	3073	2741	2800	2802	2343	2397	2315	2501	81.76	72.71	72.24	75.42	68.32	68.36	66.67	70.04
ENSMUSG00000002870	Mcm2	0.0009424	0.3172	586.5	617.7	695.6	653.9	819.5	785.8	824.9	762.3	16.35	17.17	18.81	18.45	25.05	23.49	24.89	22.37
ENSMUSG00000039328	Rnf122	0.0009424	-0.2531	1320	1365	1397	1347	1128	1194	1085	1142	20.47	21.11	21.01	21.13	19.17	19.84	18.21	18.63
ENSMUSG00000029036	Atad3a	0.000946	0.3176	555.9	586.3	504.3	551.9	719.1	658.8	665.2	706	22.48	23.64	19.77	22.58	31.87	28.56	29.11	30.04
ENSMUSG00000027811	4930579G24Rik	0.0009464	0.4916	152.6	150.3	170.5	134.4	212.4	215.3	210.4	233.2	2.88	2.826	3.12	2.566	4.392	4.356	4.297	4.63
ENSMUSG00000059974	Ntm	0.0009464	0.4121	685.8	739	822.8	730.5	878.7	907.2	1037	1156	18.39	19.76	21.39	19.82	25.83	26.08	30.11	32.62
ENSMUSG00000023953	Polh	0.0009468	0.3085	454.7	469.8	475.8	507.3	578.6	616.6	601.6	574.8	6.113	6.296	6.202	6.9	8.525	8.887	8.753	8.132
ENSMUSG00000015749	Anp32e	0.0009492	0.285	3479	3500	3815	3781	4199	4210	4511	4848	106.9	107.3	113.7	117.6	141.5	138.8	150.1	156.8
ENSMUSG00000026049	Tex30	0.0009492	0.5618	89.49	83.37	94.73	95.98	137	130	157.1	132	4.038	3.751	4.144	4.382	6.775	6.288	7.674	6.268
ENSMUSG00000023505	Cdca3	0.0009492	0.3884	491.7	577.3	497.6	424.9	660.1	636	662.9	663	15.84	18.54	15.54	13.85	23.3	21.96	23.11	22.47
ENSMUSG00000074476	Spc24	0.0009492	0.5394	175.4	169.2	187.6	128.1	248.8	231.1	248.5	249.7	6.725	6.468	6.975	4.971	10.46	9.503	10.31	10.08
ENSMUSG00000027276	Jag1	0.0009571	0.5543	320.1	306.6	332	369.9	576.4	431.6	570	391.9	3.363	3.211	3.382	3.932	6.638	4.861	6.482	4.333
ENSMUSG00000037572	Wdhd1	0.0009621	0.3562	341.8	296.7	311.8	332.1	406.4	412.4	432.7	401.3	5.053	4.374	4.47	4.967	6.586	6.537	6.924	6.243
ENSMUSG00000022307	Oxr1	0.0009642	-0.2543	1592	1560	1531	1543	1208	1324	1358	1325	24.28	23.72	22.64	23.8	20.19	21.64	22.42	21.27
ENSMUSG00000021277	Traf3	0.0009665	0.3006	726.5	770.1	816.2	802.8	1036	947.5	956.5	906.6	5.796	6.125	6.313	6.48	9.058	8.105	8.26	7.611
ENSMUSG00000021136	Smoc1	0.00098	-0.8698	35.8	60.06	43.06	54.99	17.12	21.83	24.09	25.58	0.3868	0.647	0.4511	0.6011	0.2028	0.2529	0.2817	0.2909
ENSMUSG00000001864	Aif1l	0.0009805	-0.2352	6417	6221	6286	6470	5241	5556	5201	5568	311.8	301.4	296.2	318.1	279.2	289.5	273.6	284.8
ENSMUSG00000041870	Ankrd13a	0.0009813	-0.2352	2654	2868	2853	2733	2329	2360	2434	2310	40.84	43.99	42.56	42.55	39.28	38.93	40.53	37.41
ENSMUSG00000000058	Cav2	0.0009848	-0.437	903.3	666.1	872.6	877.8	570.7	591.3	682.4	597.6	22.89	16.83	21.44	22.5	15.85	16.06	18.71	15.93
ENSMUSG00000020894	Vamp2	0.0009904	-0.306	4303	4132	4091	3514	3432	3147	3094	3292	148.2	141.9	136.7	122.5	129.6	116.2	115.4	119.3
ENSMUSG00000033488	Cryzl2	0.0009919	-0.3821	481.5	453.2	441.4	388.7	342.5	337.3	313.6	350.6	17.38	16.31	15.45	14.19	13.55	13.05	12.25	13.31
ENSMUSG00000022799	Arhgap31	0.0009964	-0.2979	7852	8432	9521	8978	6896	7396	7210	6787	70.18	75.13	82.5	81.18	67.56	70.87	69.74	63.83
ENSMUSG00000025324	Atp10a	0.000997	0.524	141.1	157.8	152.1	173	191.2	251	235.1	238.4	1.717	1.914	1.795	2.13	2.55	3.276	3.097	3.054
ENSMUSG00000020169	Best3	0.001003	-0.7551	68.43	84.27	62.19	69.98	46.61	40.68	32.11	32.74	0.9355	1.148	0.8243	0.9679	0.6984	0.5962	0.4752	0.471
ENSMUSG00000067365	Tmem128	0.001005	0.2979	671.7	631.1	647.8	702.8	797.1	772.9	837.3	863.6	23.98	22.47	22.43	25.39	31.2	29.59	32.36	32.45
ENSMUSG00000020644	Id2	0.001005	0.2966	2322	2375	2220	2272	2582	2737	2795	3182	61.68	62.9	57.18	61.08	75.2	77.98	80.38	88.97
ENSMUSG00000039294	Cybc1	0.001013	0.3043	649.6	616.8	571.2	624.9	794.2	731.2	730.6	792	18.4	17.42	15.69	17.91	24.66	22.21	22.4	23.61
ENSMUSG00000032122	Slc37a2	0.001033	-0.4773	231.6	250.1	214.3	233.9	152.2	186.5	161.7	156.6	2.324	2.502	2.085	2.375	1.674	2.007	1.756	1.653
ENSMUSG00000024735	Prpf19	0.001033	0.2388	2275	2143	2291	2397	2670	2638	2709	2734	51.78	48.62	50.55	55.21	66.61	64.37	66.74	65.49
ENSMUSG00000026051	Ecrg4	0.001033	0.6622	80.02	76.2	93.77	74.98	118.9	117.1	134.2	167.8	3.297	3.131	3.746	3.126	5.37	5.173	5.985	7.277
ENSMUSG00000032085	Tagln	0.001035	-0.3665	1024	779	929.1	848.8	691.5	715.4	688.2	671.2	39.43	29.89	34.67	33.05	29.17	29.52	28.67	27.19
ENSMUSG00000060862	Zbtb40	0.001035	0.3205	368.5	382.8	362.6	397.9	494.6	469.3	469.1	464.5	3.302	3.42	3.151	3.607	4.858	4.509	4.55	4.381
ENSMUSG00000026185	Igfbp5	0.001039	-0.429	6776	7772	8396	7609	5680	5677	6668	4666	48.96	55.99	58.82	55.63	44.99	43.98	52.15	35.48
ENSMUSG00000029613	Eif2ak1	0.001039	-0.237	1725	1793	1684	1781	1435	1519	1508	1457	28.64	29.69	27.12	29.92	26.13	27.05	27.11	25.47
ENSMUSG00000003437	Paf1	0.00104	-0.2729	1527	1404	1341	1315	1146	1171	1134	1163	64.7	59.32	55.09	56.37	53.23	53.2	52	51.86
ENSMUSG00000001383	Zmat2	0.00104	-0.2865	1517	1373	1485	1284	1152	1191	1126	1162	37.4	33.75	35.49	32.01	31.12	31.46	30.05	30.15
ENSMUSG00000046295	Ankle1	0.00104	0.6788	118.1	124.4	88.05	83.08	201.4	158.4	173	152.5	2.508	2.633	1.813	1.785	4.689	3.607	3.977	3.409
ENSMUSG00000019883	Echdc1	0.001046	-0.3321	1013	1021	1084	1065	748.6	859.2	775.3	931.1	21.77	21.88	22.6	23.16	17.64	19.8	18.04	21.07
ENSMUSG00000010803	Gabra1	0.001046	0.8854	18.95	16.14	24.88	11	42.8	39.69	44.73	37.86	0.396	0.3361	0.504	0.2325	0.9802	0.889	1.012	0.8324
ENSMUSG00000035314	Gdpd5	0.001046	0.3463	960	1187	1108	1045	1466	1221	1419	1377	24.31	29.97	27.2	26.77	40.68	33.16	38.89	36.7
ENSMUSG00000031750	Il34	0.001063	-0.3014	1625	1459	1452	1306	1198	1185	1148	1200	60.32	54.03	52.29	49.05	48.78	47.16	46.14	46.9
ENSMUSG00000022037	Clu	0.001068	-0.7835	41.06	52	35.4	42.99	20.93	19.84	22.94	19.44	1.718	2.169	1.436	1.82	0.9597	0.8902	1.039	0.8561
ENSMUSG00000027615	Hps3	0.001068	0.3027	735.8	670.6	643.8	704.8	842.8	796.4	876.9	890.7	9.963	9.053	8.452	9.656	12.51	11.56	12.85	12.69
ENSMUSG00000092607	Scnm1	0.001071	-0.3378	686.5	690.1	642.9	572.9	522.2	506.9	526.4	488	38.57	38.66	35.02	32.57	32.16	30.54	32.01	28.85
ENSMUSG00000043015	Nemp2	0.001075	0.4717	222.1	234	244	255.9	325.3	376	363.6	277.3	3.222	3.383	3.431	3.755	5.171	5.847	5.707	4.232
ENSMUSG00000037887	Dusp8	0.001075	0.2394	1290	1279	1309	1311	1449	1543	1576	1567	16.95	16.76	16.68	17.43	20.87	21.74	22.42	21.67
ENSMUSG00000031004	Mki67	0.001079	0.3323	4255	4985	5161	5072	5553	6363	6641	5978	29.74	34.74	34.98	35.86	42.54	47.68	50.24	43.97
ENSMUSG00000039405	Prss23	0.001081	0.2894	1610	1554	1703	1635	1918	1843	2217	1980	58.38	56.17	59.88	59.97	76.22	71.67	87.01	75.56
ENSMUSG00000037049	Smpd1	0.001085	-0.2336	1447	1478	1491	1430	1259	1268	1207	1232	30.38	30.95	30.35	30.37	28.97	28.55	27.42	27.23
ENSMUSG00000039130	Zc3hc1	0.001087	0.3538	317	345.9	362.2	352.3	450.9	411.4	473.9	437	9.795	10.65	10.85	11.01	15.27	13.63	15.85	14.21
ENSMUSG00000092534	Pagr1b	0.001093	-1.059	25.98	29.53	31.67	12.5	3.682	9.446	4.757	9.528	1.394	1.579	1.647	0.6785	0.2165	0.5432	0.2762	0.5378
ENSMUSG00000002332	Dhrs1	0.001094	-0.2386	1748	1711	1741	1623	1419	1475	1478	1405	52.31	51.06	50.53	49.13	46.55	47.34	47.89	44.25
ENSMUSG00000058267	Mrps14	0.001098	0.3552	301.5	286	286.9	295.1	404.8	352.6	371.8	376.7	7.535	7.128	6.954	7.464	11.09	9.449	10.06	9.909
ENSMUSG00000025509	Pnpla2	0.001099	-0.3248	1203	1225	1218	1032	1017	900.9	879.7	928.1	28.9	29.31	28.36	25.06	26.76	23.19	22.86	23.45
ENSMUSG00000000743	Chmp1a	0.001101	0.2366	1323	1410	1364	1319	1648	1560	1591	1591	44.88	47.68	44.87	45.25	61.27	56.71	58.39	56.79
ENSMUSG00000031723	Txnl4b	0.001101	-0.4468	353.7	363.9	388.5	323.9	262.5	290.7	217.9	266	9.667	9.916	10.29	8.955	7.864	8.518	6.446	7.652
ENSMUSG00000020611	Gna13	0.001102	0.2749	1448	1446	1557	1646	1782	1796	1836	1971	15.22	15.15	15.86	17.5	20.53	20.24	20.88	21.8
ENSMUSG00000061718	Ppp1r1b	0.001103	-0.3132	592.7	643.7	588.5	608.9	522.2	497.1	463.4	467.6	18.5	20.03	17.81	19.22	17.86	16.63	15.65	15.36
ENSMUSG00000030020	Prickle2	0.001103	-0.3129	2551	2546	3008	3026	2135	2363	2228	2227	14.05	13.98	16.06	16.86	12.89	13.95	13.28	12.9
ENSMUSG00000020231	Dip2a	0.001103	0.2601	1689	1846	1772	1899	2231	2140	2240	2028	17.79	19.38	18.1	20.23	25.75	24.17	25.53	22.48
ENSMUSG00000022142	Nup155	0.001111	0.2948	758	780.6	881.7	851.5	976.3	983.4	1027	1038	10.23	10.5	11.53	11.62	14.44	14.23	15	14.74
ENSMUSG00000047824	Pygo2	0.001113	0.2559	1181	1122	1119	1115	1452	1328	1318	1326	32.05	30.36	29.42	30.6	43.16	38.62	38.7	37.86
ENSMUSG00000039156	Stim2	0.001125	-0.2607	1804	1715	1725	1680	1326	1443	1511	1496	25.08	23.76	23.25	23.62	20.21	21.5	22.73	21.89
ENSMUSG00000055540	Epha6	0.001128	-0.4159	425.3	520	465	552.9	349.1	373.1	340.6	399.1	8.03	9.786	8.511	10.56	7.223	7.55	6.96	7.927
ENSMUSG00000027641	Rbl1	0.00113	0.3315	459	496.6	497.6	558.9	612.6	646.9	665.2	619	6.493	7.003	6.823	7.997	9.496	9.81	10.18	9.214
ENSMUSG00000117853	Vmn1r88	0.001134	0.7295	40.91	44.41	52.38	64.63	86.87	80.69	102.3	94.68	0.2407	0.2605	0.2988	0.3847	0.5602	0.509	0.6514	0.5863
ENSMUSG00000024474	Ik	0.001137	-0.2544	2747	2615	2702	2666	2065	2279	2243	2403	75.46	71.62	71.97	74.11	62.18	67.13	66.7	69.46
ENSMUSG00000000303	Cdh1	0.001148	-0.2763	7075	6845	6816	7359	5312	6037	5596	6245	93.69	90.37	87.5	98.58	77.1	85.71	80.2	87.02
ENSMUSG00000026483	Fam129a	0.00115	-0.3596	2237	2299	2539	2426	1826	1972	2055	1546	26.67	27.32	29.35	29.26	23.86	25.21	26.52	19.4
ENSMUSG00000037544	Dlgap5	0.00115	0.3619	286.4	297.3	314.4	288.6	350.8	385.9	399.2	403.2	6.362	6.584	6.773	6.487	8.544	9.191	9.6	9.427
ENSMUSG00000050751	Pgbd5	0.00115	-0.6736	86.33	86.06	91.86	107	45.66	59.53	61.93	51.16	1.608	1.598	1.658	2.015	0.9319	1.189	1.248	1.003
ENSMUSG00000026519	Tmem63a	0.001152	0.3507	523.3	469.8	467.9	462.9	630.6	551.6	676.7	605.7	16.1	14.41	13.96	14.41	21.27	18.2	22.54	19.61
ENSMUSG00000026274	Pask	0.00116	0.4487	195.9	200.9	217.4	212	310.2	299.7	290.5	241.9	2.745	2.807	2.954	3.006	4.765	4.503	4.407	3.568
ENSMUSG00000047242	Taf9b	0.00116	-0.3347	977	974.5	1091	977.8	690.6	847.3	831.5	812.4	18.47	18.37	20	18.7	14.31	17.18	17.02	16.16
ENSMUSG00000034343	Ube2f	0.001161	-0.3019	988.6	903.6	924.3	998.8	793.3	830.4	714.5	745.9	26.69	24.32	24.19	27.28	23.47	24.03	20.88	21.19
ENSMUSG00000024052	Lpin2	0.00117	0.4035	270.4	279.9	256.6	290	339.7	375.2	413.3	337.2	5.391	5.564	4.961	5.85	7.424	8.023	8.92	7.076
ENSMUSG00000025395	Prim1	0.001176	0.4203	233.8	222.4	225.8	258	292.1	344.3	338.4	296.3	5.554	5.265	5.2	6.199	7.603	8.767	8.699	7.407
ENSMUSG00000063856	Gpx1	0.001176	-0.3419	1356	1281	1319	1133	1106	1036	960	902.5	59.09	55.65	55.75	49.94	52.84	48.39	45.28	41.38
ENSMUSG00000035863	Palm	0.001176	-0.2549	1887	1999	1898	1843	1723	1579	1556	1527	50.27	53.11	49.04	49.67	50.31	45.09	44.88	42.81
ENSMUSG00000015112	Slc25a13	0.00118	-0.4086	410.3	424	375.1	412.9	276.8	353.2	283.3	298.8	9.653	9.945	8.556	9.827	7.137	8.909	7.213	7.398
ENSMUSG00000075324	Fign	0.00118	0.2533	1458	1404	1409	1415	1613	1626	1825	1725	14.47	13.89	13.56	14.2	17.54	17.3	19.59	18.01
ENSMUSG00000024899	Papss2	0.00118	-0.3596	431.6	421	483.1	414.9	336.7	349.9	355.6	314.6	5.175	5.033	5.616	5.033	4.425	4.498	4.614	3.97
ENSMUSG00000030978	Rrm1	0.00118	0.2801	1423	1414	1481	1633	1711	1868	1898	1757	28.61	28.35	28.87	33.23	37.71	40.29	41.32	37.19
ENSMUSG00000017057	Il13ra1	0.001182	-0.6034	165.3	154.2	171.3	148	94.17	112.1	120.4	80.83	1.655	1.539	1.663	1.499	1.034	1.204	1.305	0.8518
ENSMUSG00000039771	Polr2j	0.001182	-0.3525	650.7	584.5	595.2	517.9	432.8	477.2	458.8	461.5	35.92	32.17	31.86	28.92	26.19	28.25	27.41	26.81
ENSMUSG00000023845	Lnpep	0.001187	0.2944	2347	2322	2584	2741	2926	2919	3186	3235	22.3	22	23.8	26.35	30.47	29.73	32.76	32.34
ENSMUSG00000036528	Ppfibp2	0.001188	-0.4468	425.3	351.4	396.1	316.9	273.9	288.7	250	268.1	6.1	5.024	5.508	4.598	4.306	4.439	3.881	4.046
ENSMUSG00000023051	Tarbp2	0.001191	0.346	356.9	372.9	321.5	360.9	482.3	431.6	451.9	440	12.66	13.19	11.06	12.95	18.75	16.41	17.35	16.42
ENSMUSG00000029156	Sgcb	0.001197	-0.2676	4245	3991	4268	4328	3211	3515	3452	3797	74.29	69.63	72.42	76.63	61.59	65.95	65.39	69.93
ENSMUSG00000029068	Ccnl2	0.001197	0.337	2235	2058	1677	1928	2549	2407	2466	2562	32.45	29.79	23.61	28.32	40.57	37.47	38.75	39.15
ENSMUSG00000046020	Pofut1	0.0012	0.2445	1441	1575	1408	1469	1798	1748	1707	1736	19.45	21.19	18.42	20.05	26.59	25.3	24.93	24.66
ENSMUSG00000049807	Arhgap23	0.001211	-0.2531	2489	2672	2672	2407	2258	2102	2058	2169	24.55	26.27	25.55	24.02	24.41	22.22	21.96	22.51
ENSMUSG00000040195	Nemp1	0.001216	0.4066	1129	1415	1108	1507	1652	1818	1654	1730	22.31	27.87	21.22	30.11	35.77	38.51	35.35	35.96
ENSMUSG00000025887	Casp12	0.001232	0.3986	443.2	440.2	494.7	497.9	581.2	558.6	617.1	729.5	9.168	9.077	9.921	10.42	13.18	12.39	13.81	15.88
ENSMUSG00000063229	Ldha	0.001232	0.2333	3510	3457	3674	3675	4180	4132	4088	4435	135.7	133.3	137.7	143.8	177.2	171.3	171.1	180.4
ENSMUSG00000040681	Hmgn1	0.001233	0.2237	2824	2892	2916	2985	3468	3395	3457	3253	107.7	109.9	107.8	115.1	144.9	138.8	142.6	130.5
ENSMUSG00000046032	Snx12	0.001245	0.2428	985.7	972.4	938.5	981.4	1124	1180	1164	1130	29.03	28.55	26.8	29.24	36.27	37.25	37.11	35.03
ENSMUSG00000074129	Rpl13a	0.001247	0.2957	10900	10480	10310	9307	13190	12280	11560	13300	726.2	695.9	665.9	627.2	963.4	876.7	833.5	932.2
ENSMUSG00000022321	Cdh10	0.001248	-0.4936	284.3	305.8	370.3	316.9	195.9	258	235.2	207.9	3.477	3.728	4.391	3.922	2.627	3.383	3.114	2.675
ENSMUSG00000051065	Mb21d2	0.00125	0.324	328.5	346	338.7	325.9	399.5	424.7	424.4	439	5.388	5.659	5.387	5.409	7.183	7.468	7.534	7.577
ENSMUSG00000045404	Kcnk13	0.001251	-0.5934	113.7	104.9	123.4	120	75.14	80.37	75.7	61.39	1.683	1.547	1.771	1.796	1.219	1.275	1.212	0.956
ENSMUSG00000051185	Fam174a	0.001261	0.3551	376.9	355	344.5	372.9	464.2	415.7	479.4	505.5	5.029	4.722	4.456	5.034	6.788	5.947	6.923	7.097
ENSMUSG00000040234	Tm7sf3	0.001261	0.3324	5465	4646	5920	4951	7128	6259	6448	6591	163.3	138.4	171.5	149.7	233.4	200.5	208.5	207.2
ENSMUSG00000034520	Gjc1	0.001264	0.2946	503.3	511.1	488.9	529.9	614.5	664.8	595.3	627.2	9.579	9.697	9.022	10.2	12.82	13.56	12.26	12.56
ENSMUSG00000027170	Eif3m	0.001267	0.3135	1431	1264	1338	1530	1574	1806	1708	1832	46.65	41.09	42.29	50.46	56.26	63.12	60.27	62.84
ENSMUSG00000002274	Metrn	0.001267	0.2633	4330	4585	4589	4429	5896	5307	4988	5339	131.1	138.4	134.7	135.6	195.6	172.2	163.4	170.1
ENSMUSG00000030929	Eri2	0.001271	0.3307	350.6	368.5	324.4	362.9	437.5	467.3	439.3	434.9	4.735	4.961	4.248	4.959	6.477	6.767	6.421	6.181
ENSMUSG00000057789	Bak1	0.001273	-0.2324	2071	2114	2061	1930	1743	1722	1697	1791	42.65	43.4	41.15	40.2	39.33	38.03	37.83	38.8
ENSMUSG00000058715	Fcer1g	0.001273	-0.6959	325.3	311.1	325.3	222	191.2	161.7	230.5	134	21.11	20.13	20.47	14.57	13.6	11.25	16.19	9.155
ENSMUSG00000024654	Asrgl1	0.001274	-0.2253	2934	2723	2939	2861	2433	2510	2397	2453	48.3	44.69	46.91	47.65	43.91	44.3	42.71	42.5
ENSMUSG00000051586	Mical3	0.001277	-0.2417	7932	8724	7871	8066	6910	6814	6710	7127	86.11	94.41	82.84	88.59	82.22	79.31	78.83	81.41
ENSMUSG00000030934	Oat	0.001281	0.2543	1860	1817	1970	1969	2155	2304	2436	2199	55.59	54.13	57.07	59.51	70.59	73.8	78.78	69.14
ENSMUSG00000020402	Vdac1	0.001281	0.2301	3127	3271	3232	3413	3866	3699	3957	3786	114	118.8	114.2	125.8	154.4	144.5	156.1	145.2
ENSMUSG00000045994	B3gat1	0.001281	-0.4786	187.4	173.9	191.4	190	133.2	140.9	129.6	117.7	2.543	2.353	2.518	2.608	1.981	2.05	1.904	1.68
ENSMUSG00000030867	Plk1	0.001281	0.359	346.4	354.1	332	289.9	423.3	440.5	426.7	417.5	11.02	11.23	10.24	9.335	14.76	15.03	14.7	13.98
ENSMUSG00000051220	Ercc6l	0.001281	0.5424	128.4	148.2	155.9	160.5	183	228.6	254.7	218.6	0.9001	1.036	1.06	1.138	1.406	1.718	1.932	1.613
ENSMUSG00000018774	Cd68	0.001281	-0.6014	256.9	261.8	284.2	232.9	167.4	149.8	220.2	134	10.05	10.21	10.78	9.221	7.179	6.285	9.325	5.519
ENSMUSG00000068816	Olfr152	0.001285	-0.8413	58.17	62.75	38.57	49.96	29.1	18.7	22.13	28.27	1.246	1.339	0.8007	1.082	0.6829	0.4292	0.5129	0.637
ENSMUSG00000021395	Spin1	0.001289	0.2623	2214	2109	2294	2473	2611	2717	2838	2745	19.32	18.34	19.4	21.83	24.97	25.41	26.8	25.21
ENSMUSG00000047909	Ankrd16	0.001294	0.3124	1089	1087	921.4	1004	1378	1212	1204	1307	26.49	26.33	21.72	24.7	36.72	31.6	31.69	33.43
ENSMUSG00000002602	Axl	0.001296	0.2718	2255	2475	2571	2354	3025	2915	3054	2675	49.48	54.15	54.7	52.27	72.75	68.58	72.53	61.76
ENSMUSG00000003380	Rabac1	0.001303	0.2891	1088	1092	984.6	1132	1433	1305	1250	1267	59.6	59.65	52.31	62.74	86.1	76.65	74.15	73.05
ENSMUSG00000037503	Fam168b	0.001303	0.2265	3363	3381	3550	3606	4085	3941	4060	4183	70.78	70.94	72.44	76.79	94.25	88.93	92.49	92.65
ENSMUSG00000040728	Esrp1	0.001309	-0.5921	113.7	115.6	118.6	146	71.34	84.33	74.55	83.9	1.485	1.505	1.502	1.928	1.021	1.18	1.053	1.153
ENSMUSG00000018451	6330403K07Rik	0.00131	0.3134	569.6	559.4	562.6	527.9	712.4	640	658.3	756.2	13.8	13.51	13.22	12.94	18.92	16.63	17.27	19.28
ENSMUSG00000069892	9930111J21Rik2	0.001312	-0.6511	168.2	161	236.4	144.8	113.5	116.3	106.1	102.8	2.078	1.983	2.831	1.81	1.537	1.541	1.418	1.336
ENSMUSG00000003534	Ddr1	0.001315	-0.2652	1189	1303	1232	1190	1082	1036	978.3	985.4	19.38	21.19	19.48	19.62	19.34	18.1	17.26	16.9
ENSMUSG00000007080	Pole	0.001318	0.3562	533.9	471.9	617.7	548.9	734.1	678	679.9	697.8	7.111	6.265	7.976	7.395	10.72	9.681	9.8	9.779
ENSMUSG00000038349	Plcl1	0.001318	-0.5503	166.7	149.7	174.6	141.7	90.92	109.1	100.5	117.6	1.775	1.589	1.802	1.527	1.061	1.246	1.158	1.318
ENSMUSG00000028328	Tmod1	0.001318	-1.113	124.1	86.51	81.9	100.8	32.5	71.06	34.48	21.7	4.153	2.885	2.657	3.413	1.192	2.549	1.249	0.764
ENSMUSG00000015222	Map2	0.001327	0.4204	255.8	259.1	214.3	231.9	348.1	329.4	332.6	289.6	3.928	3.966	3.19	3.603	5.858	5.422	5.527	4.679
ENSMUSG00000020381	Mrnip	0.00133	-0.4554	203.2	237.6	223.9	197	156	154.8	156	151.4	9.248	10.78	9.88	9.069	7.782	7.553	7.684	7.253
ENSMUSG00000058385	Hist1h2bg	0.001337	1.016	17.75	19.95	14.78	27.78	53.7	41.49	32.64	74.59	1.068	1.196	0.8619	1.69	3.54	2.675	2.125	4.721
ENSMUSG00000069516	Lyz2	0.00134	-0.5107	784.3	879.4	807.5	1015	580.2	648.9	734	475.6	22.15	24.76	22.11	29	17.96	19.65	22.44	14.14
ENSMUSG00000075701	Selenos	0.00135	-0.2437	1799	1641	1660	1651	1380	1464	1383	1466	68.84	62.6	61.58	63.89	57.87	60.07	57.27	59.03
ENSMUSG00000032802	Srxn1	0.001351	-0.2683	944.4	971.8	999.9	1015	764.8	823.5	861.4	809.4	28.99	29.74	29.76	31.51	25.73	27.1	28.61	26.14
ENSMUSG00000033610	Pank1	0.001354	-0.3066	646.3	612	640.6	658.5	498.2	532.1	475.1	554.4	7.037	6.643	6.762	7.253	5.946	6.211	5.598	6.352
ENSMUSG00000025059	Gk	0.001354	0.4079	230.6	226.6	232.5	239.1	283.7	297.8	308.6	356.1	3.172	3.108	3.101	3.327	4.277	4.393	4.595	5.155
ENSMUSG00000033585	Ndn	0.001356	0.2613	1846	1955	1922	1947	2351	2390	2397	2064	18.57	19.61	18.75	19.82	25.93	25.79	26.11	21.85
ENSMUSG00000029616	Erp29	0.001362	-0.2277	2736	2637	2610	2493	2265	2257	2264	2155	36.63	35.19	33.87	33.75	33.23	32.39	32.79	30.35
ENSMUSG00000052415	Tchh	0.001362	-0.7991	89.49	79.79	142.6	83.98	56.12	50.6	50.47	53.21	0.5713	0.5077	0.8824	0.5424	0.3926	0.3463	0.3487	0.3574
ENSMUSG00000027074	Slc43a3	0.001362	0.2698	1198	1154	1248	1252	1475	1475	1568	1339	37.17	35.69	37.53	39.29	50.17	49.08	52.65	43.73
ENSMUSG00000005417	Mprip	0.001362	-0.2275	12230	12670	13080	13110	11050	10790	10810	10990	102.3	105.6	106	110.8	101.3	96.7	97.79	96.65
ENSMUSG00000024601	Isoc1	0.001363	0.2532	1167	1249	1319	1320	1472	1490	1520	1551	19.55	20.86	21.42	22.39	27.05	26.77	27.56	27.36
ENSMUSG00000043924	Ncmap	0.001365	-0.2474	19800	20120	19510	18310	15710	16790	16160	16820	640.5	648.8	611.8	599.3	557	582.4	565.7	572.6
ENSMUSG00000022389	Tef	0.001374	0.2403	2430	2559	2317	2609	2974	2838	2907	3000	63.65	66.82	58.86	69.15	85.4	79.69	82.43	82.7
ENSMUSG00000060371	Caln1	0.001375	-0.4742	173.9	170.9	185.1	197.5	124.7	129.2	136.8	122.8	2.256	2.21	2.329	2.592	1.774	1.797	1.92	1.676
ENSMUSG00000053825	Ppfia2	0.001392	-0.634	235.8	192.7	265	275.9	163.6	146.8	115.8	182.1	1.773	1.445	1.932	2.099	1.348	1.184	0.9426	1.441
ENSMUSG00000106662	Gm43034	0.001398	-0.7863	38.96	48.41	48.8	31.99	19.02	18.85	20.64	22.51	1.062	1.315	1.289	0.882	0.5682	0.5508	0.6089	0.6455
ENSMUSG00000031976	Urb2	0.001405	0.372	252.6	300.2	298.1	310.3	385.5	390.3	378.8	362.5	1.574	1.866	1.801	1.957	2.634	2.609	2.555	2.378
ENSMUSG00000027323	Rad51	0.00141	0.4849	178.5	175.2	144.5	197	252.1	223.2	252.6	260.6	4.201	4.112	3.298	4.691	6.504	5.634	6.436	6.455
ENSMUSG00000078429	Ctdsp2	0.001414	0.2396	8691	9552	9534	8843	11020	10720	10590	10910	124.2	136	132	127.8	172.6	164.2	163.7	164
ENSMUSG00000036273	Lrrk2	0.001424	-0.284	1372	1295	1407	1487	1037	1202	1171	1151	16.12	15.17	16.02	17.67	13.35	15.13	14.89	14.23
ENSMUSG00000054162	Spock3	0.001433	-0.6045	210.3	158.9	246.9	182	138	119.1	119.4	134.1	3.067	2.31	3.49	2.685	2.206	1.861	1.884	2.057
ENSMUSG00000014496	Ankrd28	0.001449	0.2598	3427	3347	3505	3688	3849	4141	4251	4490	50.45	49.11	50.03	54.93	62.11	65.35	67.72	69.55
ENSMUSG00000017390	Aldoc	0.001467	-0.4666	307.4	282.4	370.3	289.9	235.9	236.1	195	225.1	9.851	9.021	11.5	9.399	8.285	8.112	6.762	7.591
ENSMUSG00000034993	Vat1	0.001468	-0.2379	4451	4751	4636	4276	4008	3869	3778	3699	59.82	63.65	60.4	58.13	59.04	55.75	54.95	52.31
ENSMUSG00000032479	Map4	0.001473	-0.2624	37730	36140	39920	40160	30550	32740	32220	32840	592	565.3	607.2	637.4	525.4	550.7	547.1	542.2
ENSMUSG00000029403	Cdkl2	0.001473	-0.516	274.8	268	258.3	294.9	142.7	204.4	203	205.7	4.526	4.401	4.125	4.913	2.575	3.609	3.618	3.564
ENSMUSG00000028033	Kcnq5	0.001474	-0.4634	188.5	192.7	206.7	218	146.5	144.9	151.4	131	2.081	2.121	2.212	2.434	1.772	1.715	1.809	1.522
ENSMUSG00000049036	Tmem121	0.001474	0.5662	122.1	88.75	105.3	117	188.3	161.7	153.7	154.5	2.884	2.089	2.41	2.795	4.875	4.095	3.928	3.84
ENSMUSG00000068749	Psma5	0.001485	0.2596	1123	1022	1132	1133	1273	1355	1384	1275	51.36	46.58	50.18	52.39	63.78	66.43	68.5	61.34
ENSMUSG00000028990	Lzic	0.001486	0.2983	439	467.1	469.8	483.9	564.1	559.6	614.8	559.7	22.68	24.05	23.53	25.29	31.93	30.99	34.37	30.42
ENSMUSG00000031262	Cenpi	0.001486	0.5037	178.9	153.6	156.1	194.4	206	259.6	261.9	255.9	2.83	2.423	2.395	3.113	3.572	4.404	4.486	4.261
ENSMUSG00000059518	Znhit1	0.001486	-0.3856	522.2	494	507.1	409.9	393.8	346.3	349.8	379.6	24.13	22.75	22.72	19.16	19.94	17.15	17.49	18.46
ENSMUSG00000053898	Ech1	0.001486	-0.2302	2083	1976	2025	2026	1714	1832	1704	1656	100.5	95.08	94.75	98.91	90.68	94.78	89.03	84.09
ENSMUSG00000022553	Maf1	0.001496	0.2475	1078	1113	1034	1137	1305	1324	1232	1325	43.4	44.69	40.37	46.3	57.58	57.13	53.67	56.14
ENSMUSG00000032913	Lrig2	0.001496	0.3168	682.2	713.9	728.8	839.8	926.4	882	982.2	913.7	7.47	7.792	7.736	9.302	11.12	10.35	11.64	10.53
ENSMUSG00000022965	Ifngr2	0.001499	-0.2737	1440	1366	1432	1374	1131	1236	1221	1049	23.76	22.47	22.9	22.94	20.46	21.86	21.8	18.21
ENSMUSG00000061603	Akap6	0.001504	0.391	371.7	444.5	500	416.5	534.2	559.5	576.4	617.8	1.424	1.697	1.857	1.614	2.242	2.297	2.389	2.49
ENSMUSG00000042659	Arrdc4	0.001504	0.3515	680.1	691.2	785.6	841.8	883.7	931.7	976	1047	10.04	10.18	11.25	12.58	14.3	14.75	15.6	16.27
ENSMUSG00000025579	Gaa	0.001509	-0.27	2404	2441	2490	2307	2169	2030	1999	1791	61.03	61.79	61.29	59.27	60.35	55.26	54.94	47.84
ENSMUSG00000042197	Zfp451	0.001511	0.2517	1129	1183	1137	1268	1356	1387	1451	1432	16.08	16.79	15.69	18.26	21.16	21.16	22.35	21.45
ENSMUSG00000024513	Mbd2	0.001511	-0.2483	1597	1406	1519	1562	1257	1306	1304	1248	57.25	50.23	52.81	56.63	49.36	50.18	50.59	47.09
ENSMUSG00000037012	Hk1	0.001517	-0.2525	1560	1565	1719	1574	1327	1294	1325	1437	44.72	44.72	47.78	45.63	41.68	39.75	41.09	43.33
ENSMUSG00000064367	mt-Nd5	0.001522	-0.5462	89030	104500	126000	89810	57560	66440	70800	85550	1814	2123	2490	1852	1286	1452	1562	1835
ENSMUSG00000045215	Asxl3	0.001526	0.3415	1869	2416	2360	2473	2721	2921	2955	2972	7.691	9.913	9.414	10.29	12.27	12.88	13.16	12.87
ENSMUSG00000063888	Rpl7l1	0.001526	0.251	1089	1151	1155	1214	1435	1403	1311	1344	32.19	33.9	33.08	36.3	46.46	44.44	41.92	41.79
ENSMUSG00000025792	Slc25a10	0.00154	-0.2982	3332	3647	3580	3164	3092	2802	2535	2722	113.8	124.2	118.6	109.4	115.8	102.6	93.72	97.85
ENSMUSG00000051285	Pcmtd1	0.001541	-0.2834	2982	2765	2917	2869	2144	2254	2442	2631	46.35	42.85	43.97	45.13	36.53	37.57	41.08	43.04
ENSMUSG00000028654	Mycl	0.001543	-0.4741	248.5	264.5	278.4	255.9	206.4	202.4	150.2	182.1	5.382	5.711	5.848	5.609	4.9	4.7	3.522	4.152
ENSMUSG00000040928	S100pbp	0.001547	0.2612	894.3	964.8	891.4	988.8	1139	1094	1091	1167	16.77	18.04	16.21	18.76	23.41	21.99	22.15	23.03
ENSMUSG00000064080	Fbln2	0.001552	0.2748	3289	3476	3941	3508	4534	4204	4384	4085	77.48	81.62	90.01	83.6	117.1	106.2	111.8	101.3
ENSMUSG00000043391	2510009E07Rik	0.001552	-0.2364	1897	1774	1916	1905	1542	1665	1618	1528	33.17	30.92	32.47	33.69	29.55	31.21	30.62	28.11
ENSMUSG00000020681	Ace	0.001555	-0.4122	295.8	294.9	291.8	322.9	229.2	247.1	225.9	193.4	3.77	3.747	3.606	4.163	3.202	3.375	3.116	2.593
ENSMUSG00000028249	Sdcbp	0.001558	0.2558	1957	1861	2072	2124	2310	2375	2558	2336	49.38	46.82	50.68	54.23	63.88	64.26	69.87	62.03
ENSMUSG00000079469	Pigb	0.001569	-0.2982	594.3	700.6	641.3	650.2	527.1	522.5	538.2	509.4	9.064	10.65	9.484	10.03	8.811	8.544	8.884	8.176
ENSMUSG00000029500	Pgam5	0.001574	0.3292	398	351.5	385.6	400.9	510	503	470.5	454.3	11.13	9.8	10.46	11.34	15.63	15.08	14.24	13.37
ENSMUSG00000090125	Pou3f1	0.001575	0.2566	3519	3832	3716	3853	4450	4393	4150	4839	33.98	36.89	34.8	37.65	47.1	45.49	43.37	49.17
ENSMUSG00000019773	Fbxo5	0.001576	0.4884	179	161.4	144.5	194	232.1	229.2	271.8	235.3	5.696	5.12	4.458	6.245	8.095	7.82	9.362	7.881
ENSMUSG00000031604	Msmo1	0.001582	-0.2598	12990	11700	12040	12420	9539	10400	10150	10970	309.7	278.1	278.4	299.7	249.3	265.8	261.8	275.1
ENSMUSG00000049916	2610318N02Rik	0.001583	0.7631	25.27	26.89	31.58	19	57.07	41.67	50.47	53.21	1.216	1.29	1.473	0.9246	3.009	2.149	2.628	2.694
ENSMUSG00000021423	Ly86	0.001592	-0.5589	207.7	177.1	225.4	159.4	122.3	143.1	125.9	117.7	4.044	3.438	4.255	3.14	2.61	2.987	2.652	2.411
ENSMUSG00000001017	Chtop	0.001593	0.2165	3405	3237	3201	3433	3853	3851	3810	3916	61.71	58.49	56.24	62.95	76.54	74.82	74.73	74.68
ENSMUSG00000098132	Rassf10	0.001604	0.367	254.8	261.8	252.6	228.9	332.9	334.4	300.5	330.5	2.709	2.775	2.604	2.463	3.88	3.811	3.458	3.698
ENSMUSG00000049804	Armcx4	0.001611	0.2512	1650	1505	1683	1703	1958	1831	1998	2004	7.669	6.976	7.586	8.007	9.979	9.123	10.05	9.806
ENSMUSG00000022663	Atg3	0.001611	-0.2883	1083	951.2	1039	1079	784.7	900.9	839.6	866.7	19.46	17.04	18.1	19.61	15.45	17.35	16.32	16.38
ENSMUSG00000031365	Zfp275	0.001615	0.2902	946.5	934.1	962.6	1050	1180	1251	1262	1076	8.031	7.901	7.918	9.011	10.98	11.38	11.59	9.611
ENSMUSG00000040111	Gramd1b	0.001621	0.2152	4304	4412	4192	4411	4890	5139	4952	5129	57.76	59.02	54.54	59.88	71.92	73.94	71.93	72.43
ENSMUSG00000005233	Spc25	0.001621	0.4462	219	254.6	251.6	212	275.8	319.5	355.6	343.8	7.911	9.169	8.813	7.746	10.92	12.37	13.9	13.07
ENSMUSG00000034349	Smc4	0.001622	0.2844	1493	1485	1410	1624	1646	1834	1945	1909	34.62	34.34	31.71	38.09	41.82	45.58	48.82	46.59
ENSMUSG00000036990	Otud4	0.001623	0.231	1798	1701	1832	1881	2060	2066	2155	2190	23	21.69	22.72	24.34	28.88	28.33	29.83	29.47
ENSMUSG00000074743	Thbd	0.001625	0.4358	1296	1425	1292	1360	2036	1838	2034	1377	12.94	14.19	12.5	13.73	22.29	19.67	21.97	14.47
ENSMUSG00000021461	Fancc	0.001625	0.3158	430.6	427.6	381.8	416.9	550.7	492.1	527.6	501.2	11.94	11.83	10.27	11.7	16.74	14.64	15.84	14.63
ENSMUSG00000025608	Podxl	0.001627	-0.3764	942.3	1026	1213	1142	804.7	811.6	946.2	763.3	12.24	13.29	15.28	15	11.45	11.3	13.3	10.43
ENSMUSG00000067916	Zfp991	0.001639	-0.6028	907.9	916.6	1038	811	483.7	463.4	683.7	779.8	22.14	22.29	24.55	20.01	12.93	12.12	18.05	20.02
ENSMUSG00000022129	Dct	0.001641	-0.6792	86.28	77.94	63.47	60.91	38.28	40.46	43.14	43.44	1.584	1.427	1.13	1.132	0.7705	0.7967	0.8574	0.8395
ENSMUSG00000039047	Pigk	0.001641	-0.2312	2442	2410	2635	2671	2147	2197	2122	2180	49.32	48.53	51.61	54.59	47.55	47.58	46.41	46.33
ENSMUSG00000029366	Dck	0.001641	0.332	344.3	364	371.3	332.9	428	420.7	477.1	464.5	6.569	6.924	6.868	6.427	8.952	8.606	9.853	9.328
ENSMUSG00000020598	Nrcam	0.001641	-0.2545	4596	4728	5160	4822	3834	4188	3865	4290	72.44	74.31	78.87	76.9	66.25	70.78	65.94	71.17
ENSMUSG00000067242	Lgi1	0.001642	0.2907	1489	1544	1537	1661	1686	2029	1880	2037	21.16	21.88	21.19	23.89	26.26	30.91	28.92	30.48
ENSMUSG00000095742	CAAA01147332.1	0.001642	-0.8106	386.4	426.7	402.8	629.9	323.4	314.5	224.8	168.8	59.1	65.07	59.74	97.47	54.22	51.58	37.22	27.18
ENSMUSG00000010660	Plcd1	0.001642	-0.3157	1171	1239	1022	1108	936.9	903.9	824.6	972.1	19.89	20.98	16.83	19.04	17.45	16.46	15.16	17.38
ENSMUSG00000060935	Tmem263	0.001648	0.2648	981.8	923.4	918.2	970.2	1091	1082	1222	1172	15.16	14.21	13.74	15.15	18.46	17.9	20.42	19.04
ENSMUSG00000020393	Kremen1	0.001651	0.2522	3360	3797	3444	3711	4204	4373	4022	4453	31.06	35	30.87	34.72	42.61	43.36	40.25	43.33
ENSMUSG00000038175	Mylip	0.001654	-0.2719	1060	973.4	973.3	909.7	829.9	822.3	783.3	798.9	15.7	14.37	13.97	13.63	13.47	13.06	12.56	12.45
ENSMUSG00000040688	Tbl3	0.001664	0.3041	499.3	542.3	520.7	553.1	708.4	637.3	605	668.5	8.966	9.707	9.066	10.05	13.94	12.27	11.76	12.63
ENSMUSG00000021493	Pdlim7	0.001677	-0.4365	1120	1093	1070	826.8	866.5	770.9	735.2	651.8	32.23	31.34	29.84	24.07	27.32	23.78	22.89	19.73
ENSMUSG00000028070	Naxe	0.001677	-0.3231	836	892.9	896.6	726.8	681	689.6	628.5	672.2	34.22	36.44	35.58	30.1	30.56	30.26	27.85	28.96
ENSMUSG00000019817	Plagl1	0.001689	-0.4153	8532	8333	8615	7083	6886	6262	6426	4834	323.6	315	316.8	271.8	286.2	254.6	263.7	192.9
ENSMUSG00000030747	Dgat2	0.00169	-0.3229	423.2	450.9	487	427.9	356.7	350.2	346.4	369.4	17.35	18.43	19.36	17.75	16.03	15.39	15.37	15.93
ENSMUSG00000027427	Polr3f	0.001693	0.2775	616.8	563.3	588.9	637.4	718.7	738.9	708.8	755.7	14.57	13.26	13.48	15.23	18.6	18.71	18.12	18.78
ENSMUSG00000029530	Ccr9	0.001693	-0.852	74.77	52.91	49.77	47.04	27.59	34.73	26.39	17.4	0.7327	0.517	0.4729	0.4664	0.2963	0.3649	0.2799	0.1794
ENSMUSG00000059796	Eif4a1	0.001693	0.2273	9203	8873	9251	9636	10850	10840	10410	11180	350.8	337.2	341.9	371.6	453.2	442.8	429.4	448.4
ENSMUSG00000051041	Olfml1	0.001694	-0.2701	960.2	952.9	1081	964.8	827.5	829.5	836.1	783.8	29.94	29.63	32.69	30.44	28.28	27.73	28.22	25.72
ENSMUSG00000023000	Dhh	0.001703	-0.2218	12670	12730	12560	11970	10630	11050	10590	10550	190.9	191.1	183.5	182.5	175.4	178.5	172.6	167.2
ENSMUSG00000029420	Rimbp2	0.001707	-0.6072	106.7	105.5	109.4	102.5	70.58	78.71	52.87	62.54	1.152	1.135	1.145	1.119	0.8349	0.9107	0.6175	0.7103
ENSMUSG00000071757	Zhx2	0.001718	-0.2422	992.8	1011	946.3	1005	815.2	850.3	841.9	830.8	16.09	16.34	14.87	16.47	14.48	14.77	14.76	14.17
ENSMUSG00000024900	Cpt1a	0.001722	0.2576	2649	2716	3072	3023	3304	3408	3473	3522	66.54	67.99	74.8	76.81	90.96	91.78	94.41	93.08
ENSMUSG00000064325	Hhip	0.001732	0.8721	46.32	26.89	41.14	51.99	67.53	73.42	117	79.81	0.336	0.1945	0.2894	0.3815	0.537	0.571	0.9185	0.6093
ENSMUSG00000026494	Kif26b	0.001733	0.5039	106.3	117.4	129.2	132	181.7	159.7	168.6	194.4	0.5365	0.5907	0.6319	0.6736	1.005	0.8641	0.9207	1.032
ENSMUSG00000030172	Erc1	0.001735	-0.2692	2713	2791	3037	3031	2210	2585	2461	2341	22.63	23.21	24.56	25.58	20.21	23.12	22.22	20.55
ENSMUSG00000029468	P2rx7	0.001736	0.2455	4478	5006	4735	5081	5764	5681	5460	5983	90.6	101	92.89	104	127.8	123.2	119.6	127.4
ENSMUSG00000001755	Coasy	0.001741	-0.227	1307	1304	1267	1231	1098	1107	1079	1074	31.21	31.06	29.34	29.74	28.74	28.36	27.9	27.01
ENSMUSG00000030180	Kdm5a	0.001745	0.2604	1890	1865	1955	2109	2199	2257	2416	2504	24.8	24.4	24.87	27.99	31.62	31.75	34.31	34.57
ENSMUSG00000021033	Gstz1	0.001745	-0.2491	1049	1011	1090	1011	906.5	866.2	837.3	883	24.5	23.55	24.69	23.89	23.21	21.7	21.17	21.71
ENSMUSG00000066232	Ipo7	0.001746	0.251	2023	1898	1984	2164	2259	2439	2367	2543	20.37	19.05	19.37	22.05	24.93	26.33	25.8	26.95
ENSMUSG00000020078	Vps26a	0.001755	-0.2268	1614	1521	1598	1578	1299	1404	1317	1366	29.8	28.01	28.61	29.47	26.3	27.79	26.31	26.54
ENSMUSG00000032224	Fam81a	0.001759	-0.3545	427.9	407.4	397.8	443.8	290.7	358.3	326	327.5	12.34	11.71	11.12	12.95	9.187	11.08	10.18	9.938
ENSMUSG00000028645	Slc2a1	0.001766	-0.3038	946.5	886.6	1007	836.8	738.1	780.8	759.3	692.7	24.21	22.61	24.97	21.66	20.7	21.42	21.02	18.65
ENSMUSG00000048661	Lemd3	0.001777	0.3074	524.3	463.5	561.7	506.9	613.5	635	650.3	654.9	4.278	3.77	4.443	4.184	5.486	5.554	5.742	5.622
ENSMUSG00000036850	Mrpl41	0.001777	-0.3224	566.4	515.5	497.6	484.9	440.4	396.9	398	406.2	35.78	32.46	30.47	30.98	30.49	26.87	27.21	27
ENSMUSG00000027827	Kcnab1	0.001777	-0.7801	56.88	39.44	49.77	69.14	26.63	30.76	22.94	27.63	0.9334	0.6453	0.792	1.148	0.4791	0.5412	0.4074	0.4772
ENSMUSG00000021871	Gm49342	0.001777	-0.5228	149.4	122.2	156.7	134.7	93	94.91	93.36	98.25	7.404	6.036	7.529	6.753	5.052	5.043	5.008	5.124
ENSMUSG00000015133	Lrrk1	0.001777	0.3097	602.6	650.1	706.5	626.2	850.5	746.4	850.3	768.8	8.895	9.568	10.11	9.352	13.76	11.81	13.58	11.94
ENSMUSG00000024097	Srsf7	0.001778	0.2833	1975	1655	1596	1842	2151	2129	2148	2177	43.94	36.7	34.42	41.44	52.43	50.78	51.72	50.97
ENSMUSG00000025816	Sec61a2	0.001782	0.3009	627.8	645.8	598.8	693	820.2	731.2	772.5	845	22.55	23.12	20.85	25.18	32.28	28.15	30.02	31.93
ENSMUSG00000046897	Zfp740	0.001782	0.2605	2888	2977	2883	3163	3564	3394	3388	3929	59.67	61.33	57.75	66.12	80.71	75.19	75.76	85.43
ENSMUSG00000024660	Incenp	0.001788	0.2845	738	728.8	735.8	690.8	931.2	791.8	904.9	905.5	19.86	19.56	19.2	18.81	27.47	22.85	26.36	25.65
ENSMUSG00000037669	Ldah	0.001804	-0.2401	1829	1951	1902	2110	1621	1657	1634	1680	52.87	56.21	53.29	61.7	51.35	51.36	51.1	51.11
ENSMUSG00000040824	Snrpd2	0.001804	0.2571	708.6	741.4	711.9	687.8	883.7	813.6	876.3	841.1	19.85	20.7	19.33	19.49	27.13	24.43	26.56	24.79
ENSMUSG00000031482	Slc25a15	0.001811	0.3162	448.5	481.4	444	526.9	589.7	615.1	560.9	609.8	4.242	4.539	4.071	5.042	6.114	6.238	5.741	6.07
ENSMUSG00000026548	Slamf9	0.001813	-0.6409	139	100.4	133	108	74.19	65.48	65.38	88	3.934	2.834	3.651	3.092	2.302	1.988	2.003	2.621
ENSMUSG00000038168	P3h2	0.001813	-0.5525	219.6	217.5	189.9	224.2	156.1	169.8	126.2	115	7.084	6.998	5.94	7.317	5.52	5.872	4.409	3.906
ENSMUSG00000006442	Srm	0.001814	0.3058	712.8	684	683.2	619.9	918.8	836.4	822.4	767.4	31.28	29.93	29.07	27.52	44.2	39.35	39.06	35.44
ENSMUSG00000031871	Cdh5	0.001816	-0.3055	1663	1699	1888	1831	1432	1360	1625	1309	28.49	29.01	31.35	31.72	26.88	24.98	30.13	23.59
ENSMUSG00000034563	Ccpg1	0.001825	-0.2705	2468	2267	2471	2426	1768	2112	2006	2092	45.87	42.01	44.52	45.62	36.01	42.09	40.35	40.92
ENSMUSG00000020180	Snrpd3	0.001825	-0.2837	1357	1199	1299	1174	958.6	1052	1011	1102	36.54	32.17	33.91	31.98	28.28	30.35	29.46	31.23
ENSMUSG00000030042	Pole4	0.001827	0.4161	333.8	302.1	292.8	388.9	482.3	429.6	455.3	402.1	14.7	13.27	12.51	17.33	23.28	20.29	21.71	18.64
ENSMUSG00000038644	Pold1	0.001834	0.3805	428.5	503.8	490.9	474.9	721.9	632	551.7	576.1	9.665	11.33	10.73	10.84	17.85	15.28	13.47	13.67
ENSMUSG00000048782	Insc	0.001835	0.2378	2001	2011	1802	2089	2344	2297	2315	2370	72.09	72.2	62.92	76.1	92.52	88.7	90.23	89.82
ENSMUSG00000049288	Lix1l	0.001835	0.2325	1453	1372	1460	1442	1639	1629	1797	1671	27.44	25.84	26.74	27.55	33.94	32.99	36.74	33.22
ENSMUSG00000036513	Commd2	0.001841	0.3611	358	369.3	311	377.9	416.6	494.1	466.8	453.3	9.052	9.311	7.624	9.668	11.55	13.39	12.78	12.06
ENSMUSG00000033933	Vhl	0.001844	0.3221	655.9	673.3	715.7	817.8	856.1	865.2	942.8	926	23.86	24.41	25.24	30.09	34.13	33.74	37.11	35.44
ENSMUSG00000020964	Sel1l	0.001847	-0.2256	6394	6447	6889	6913	5489	5845	5650	5796	85.8	86.24	89.63	93.86	80.74	84.09	82.05	81.85
ENSMUSG00000022747	St3gal6	0.00185	-0.4861	176.9	175.7	184.7	158	129.4	132	114.7	108.5	6.671	6.607	6.753	6.028	5.348	5.336	4.682	4.305
ENSMUSG00000001175	Calm1	0.001866	-0.2294	7833	7354	7730	7851	6371	6980	6543	6344	148.2	138.7	141.8	150.3	132.1	141.6	134	126.3
ENSMUSG00000003970	Rpl8	0.001866	0.2129	9483	9062	9092	9042	10850	10420	10650	10590	392.4	373.8	364.8	378.5	492.1	462.4	477.1	461.2
ENSMUSG00000040918	Slc19a2	0.001871	0.4642	105.3	106.7	118.6	109	152.2	151.8	158.3	159.6	1.871	1.89	2.044	1.959	2.964	2.892	3.044	2.985
ENSMUSG00000034022	Cpsf1	0.001874	0.2345	1240	1218	1250	1217	1546	1369	1441	1445	31.15	30.5	30.43	30.92	42.55	36.87	39.16	38.18
ENSMUSG00000021814	Anxa7	0.001874	-0.2467	1588	1477	1522	1499	1303	1354	1286	1179	41.97	38.94	39.02	40.08	37.76	38.39	36.79	32.8
ENSMUSG00000009927	Rps25	0.001875	0.2376	5284	5217	5467	4793	5843	6197	6232	6214	261.1	257	261.9	239.6	316.4	328.3	333.3	323.1
ENSMUSG00000062169	Cnih4	0.001888	-0.239	1649	1548	1588	1651	1271	1398	1349	1429	37.78	35.36	35.29	38.29	31.93	34.34	33.46	34.46
ENSMUSG00000034480	Diaph2	0.00189	-0.3276	1443	1474	1755	1735	1175	1256	1272	1396	12.11	12.33	14.27	14.72	10.8	11.3	11.55	12.32
ENSMUSG00000023367	Tmem176a	0.00189	-0.2664	1837	1821	1942	1610	1448	1472	1509	1559	58.32	57.62	59.78	51.69	50.37	50.11	51.85	52.09
ENSMUSG00000058569	Tmed9	0.001892	0.2198	2396	2324	2207	2385	2674	2658	2829	2689	68.83	66.55	61.45	69.3	84.19	81.86	87.96	81.3
ENSMUSG00000036067	Slc2a6	0.001906	-0.5045	167.4	165	184.7	146	109.4	122	102.1	121.8	3.699	3.634	3.957	3.263	2.65	2.891	2.441	2.832
ENSMUSG00000046865	Fbl	0.001919	0.3023	826.5	726.1	728.2	682.9	963.6	856.2	948.5	894.3	31.99	28.02	27.33	26.74	40.88	35.54	39.74	36.43
ENSMUSG00000050505	Pcdh20	0.001919	0.8837	20	31.38	24.88	30.99	51.36	45.64	48.17	86.97	0.1728	0.2703	0.2084	0.2709	0.4864	0.4228	0.4505	0.7908
ENSMUSG00000034616	Ssh3	0.001919	-0.3507	382.2	376.5	332	335.9	283.5	280.8	264.9	280.4	9.089	8.927	7.656	8.082	7.388	7.159	6.819	7.016
ENSMUSG00000008301	Phax	0.001919	-0.2531	859.1	872.3	883.2	904.8	691.5	764	739.8	752.1	23.48	23.77	23.4	25.02	20.72	22.39	21.88	21.63
ENSMUSG00000015837	Sqstm1	0.001919	-0.2128	5040	4767	4900	4669	4204	4274	4148	4085	153.3	144.5	144.5	143.7	140.2	139.4	136.6	130.7
ENSMUSG00000030592	Ryr1	0.001921	-0.6311	89.63	97.25	100.7	98	70.39	49.62	49.35	64.46	0.4787	0.5179	0.5217	0.5296	0.4121	0.2842	0.2853	0.3623
ENSMUSG00000049670	Morn4	0.001922	-0.3229	536.9	540.6	507.1	457.9	411.9	404.8	383.1	424.6	9.999	10.04	9.156	8.627	8.407	8.082	7.721	8.322
ENSMUSG00000022353	Mtss1	0.001923	-0.2756	741.2	769.2	806.6	730.8	626.8	588.4	665.2	632.3	14.73	15.23	15.54	14.69	13.65	12.53	14.3	13.22
ENSMUSG00000036241	Ube2r2	0.001924	-0.2116	2436	2369	2332	2240	1992	2047	2036	2018	52.16	50.58	48.41	48.51	46.74	46.99	47.18	45.46
ENSMUSG00000110779	Gm48271	0.001926	0.4229	752.4	958	699	1014	1151	1146	1186	1124	7.997	10.15	7.203	10.9	13.41	13.06	13.64	12.57
ENSMUSG00000022800	Fyttd1	0.001926	0.2403	1607	1519	1561	1706	1856	1814	1889	1997	47.59	44.84	44.81	51.11	60.24	57.59	60.55	62.25
ENSMUSG00000025485	Ric8a	0.001926	0.2459	2028	2079	2000	2206	2622	2357	2330	2553	41.92	42.85	40.08	46.14	59.4	52.23	52.14	55.53
ENSMUSG00000047648	Fbxo30	0.001927	0.2864	385.3	417.4	397.7	410.9	509.8	493.1	484	488.1	3.793	4.096	3.796	4.092	5.501	5.204	5.157	5.056
ENSMUSG00000006386	Tek	0.001928	-0.3762	346.4	370.2	357.9	383.9	272	277.8	317.7	248.6	3.748	3.994	3.754	4.203	3.227	3.223	3.721	2.831
ENSMUSG00000026196	Bard1	0.001944	0.4988	121.7	123.8	113.9	142.7	179.8	159.3	185.2	201.8	0.7992	0.811	0.7255	0.9481	1.294	1.122	1.317	1.395
ENSMUSG00000029623	Pdap1	0.001947	-0.2718	2904	2754	2810	2375	2322	2278	2182	2190	77.71	73.48	72.9	64.29	68.11	65.35	63.19	61.69
ENSMUSG00000021520	Uqcrb	0.001951	-0.3387	1206	1020	1166	971.8	780.9	934.6	863.6	862.6	81.47	68.74	76.43	66.44	57.85	67.72	63.17	61.35
ENSMUSG00000020185	E2f7	0.001955	0.3751	239	288.1	299.5	290.9	368.7	344.5	384.2	364.9	4.564	5.484	5.544	5.619	7.716	7.051	7.938	7.331
ENSMUSG00000048965	Mrgpre	0.001963	-0.3354	322.5	355.8	365.8	348.9	267.7	280.8	268.9	279.4	3.187	3.506	3.506	3.488	2.9	2.975	2.877	2.905
ENSMUSG00000038690	Atp5j2	0.001973	0.2906	1149	1233	1183	984.8	1366	1354	1426	1431	45.33	48.46	45.22	39.29	59.03	57.25	60.84	59.4
ENSMUSG00000027792	Bche	0.001977	0.3596	635.9	658.9	742.5	809.8	878.9	880.1	872.8	1032	10.06	10.39	11.39	12.96	15.24	14.92	14.94	17.18
ENSMUSG00000031513	Leprotl1	0.001977	0.2422	1042	1063	1079	1090	1205	1241	1256	1362	13.46	13.69	13.51	14.23	17.05	17.18	17.55	18.5
ENSMUSG00000031647	Mfap3l	0.001991	-0.264	11960	12380	12870	13180	9419	10810	10710	11020	121.8	125.8	127.2	135.9	105.2	118.2	118.1	118.2
ENSMUSG00000028195	Ccn1	0.002007	0.3078	485.4	417.8	479.4	446.9	537.4	567.5	601	567.9	8.936	7.668	8.557	8.324	10.84	11.2	11.98	11
ENSMUSG00000064341	mt-Nd1	0.002007	-0.469	85420	85420	99960	72740	53480	58540	59800	76370	3318	3308	3764	2858	2277	2438	2514	3122
ENSMUSG00000073514	Dok6	0.002014	0.3685	531.3	590.2	659.6	625.2	694.9	733.1	806.2	886	2.785	3.085	3.353	3.316	3.993	4.121	4.575	4.888
ENSMUSG00000027102	Hoxd8	0.002017	0.3809	485.4	417.8	466	517.9	539.3	585.4	654.9	689.6	10.93	9.382	10.18	11.8	13.32	14.14	15.97	16.35
ENSMUSG00000057751	Megf6	0.002019	0.3157	634.9	782.6	793.2	743.8	939.8	865.2	926.7	958.7	9.616	11.82	11.65	11.4	15.6	14.05	15.19	15.28
ENSMUSG00000035615	Frmpd1	0.002026	-0.8861	47.38	27.79	38.27	22.99	13.32	16.87	14.91	10.23	0.4926	0.2881	0.3858	0.2419	0.1518	0.188	0.1678	0.112
ENSMUSG00000074649	BC029722	0.002029	-0.3571	665.4	619.5	584.6	526.9	492.7	492.1	416.3	458.4	15.31	14.21	13.05	12.27	12.43	12.14	10.37	11.1
ENSMUSG00000031273	Col4a6	0.002036	0.7339	38.96	64.55	63.15	52.99	94.17	77.39	104.4	117.7	0.4104	0.678	0.6451	0.5648	1.087	0.8742	1.19	1.305
ENSMUSG00000017405	Nek8	0.002038	0.3133	519.5	538.8	473.1	470.9	641.1	589.8	674.7	593.5	11.11	11.49	9.811	10.19	15.03	13.52	15.62	13.36
ENSMUSG00000012422	Tmem167	0.002045	0.2353	1625	1624	1777	1790	1933	2000	2005	2092	15.81	15.76	16.77	17.62	20.62	20.87	21.12	21.43
ENSMUSG00000031596	Slc7a2	0.002048	0.2871	4062	3868	4548	4720	4972	5215	5228	5578	32.24	30.6	35	37.9	43.25	44.38	44.91	46.59
ENSMUSG00000007613	Tgfbr1	0.002049	0.2436	1506	1487	1583	1615	1723	1772	1939	1905	22.34	21.99	22.76	24.23	28	28.18	31.13	29.74
ENSMUSG00000024122	Pdpk1	0.002053	0.2598	1568	1671	1579	1851	1910	1987	2053	2044	27.31	29.01	26.67	32.61	36.47	37.11	38.7	37.46
ENSMUSG00000006611	Hfe	0.002056	-0.3771	352	292.6	297.5	316	240.6	253.9	233.1	230.3	7.11	5.893	5.827	6.458	5.328	5.498	5.097	4.896
ENSMUSG00000040653	Ppp1r14c	0.002059	0.2593	1317	1241	1385	1358	1504	1555	1552	1740	21.15	19.86	21.56	22.05	26.47	26.76	26.98	29.4
ENSMUSG00000022912	Pros1	0.002061	0.2237	1876	1800	1949	1957	2114	2207	2233	2307	42.21	40.38	42.52	44.54	52.12	53.23	54.38	54.63
ENSMUSG00000057177	Gsk3a	0.002066	-0.2293	2226	2201	2230	1981	1853	1859	1802	1848	44.01	43.38	42.76	39.62	40.15	39.41	38.56	38.45
ENSMUSG00000028766	Alpl	0.002073	0.6419	44.22	62.75	72.72	65.99	107.5	98.23	95.2	105.4	2.075	2.935	3.308	3.132	5.528	4.941	4.834	5.204
ENSMUSG00000021697	Depdc1b	0.002076	0.6144	51.59	48.41	44.97	42.99	78	65.48	84.87	80.83	1.459	1.365	1.233	1.23	2.418	1.986	2.598	2.406
ENSMUSG00000014778	Fhod1	0.002078	0.3228	393.6	410.6	343.1	375.5	492.7	461.2	462.2	499.1	6.16	6.407	5.206	5.946	8.451	7.738	7.829	8.22
ENSMUSG00000023861	Mpc1	0.002082	-0.216	1463	1470	1450	1422	1210	1270	1228	1284	80.24	80.37	77.06	78.86	72.71	74.66	72.9	74.1
ENSMUSG00000089824	Rbm12	0.002085	0.3397	601.3	694.9	763.3	708.4	819.5	975.3	884.2	836.5	7.213	8.309	8.876	8.596	10.77	12.54	11.48	10.56
ENSMUSG00000036450	Hif1an	0.002092	0.2282	1073	1097	1153	1135	1356	1265	1310	1297	11.29	11.52	11.77	12.08	15.65	14.28	14.92	14.37
ENSMUSG00000027660	Skil	0.002093	0.3575	434.8	427.6	517.6	454.9	526	587.4	657.2	594.5	3.942	3.865	4.55	4.172	5.227	5.709	6.448	5.672
ENSMUSG00000037606	Osbpl5	0.002105	-0.2075	2731	2752	2746	2703	2384	2472	2323	2284	58.98	59.26	57.5	59.06	56.43	57.24	54.29	51.91
ENSMUSG00000022362	Gm29394	0.002105	-1.078	97.05	88.82	144	43.79	38.27	28.47	41.37	47.82	5.877	5.362	8.453	2.683	2.54	1.848	2.711	3.048
ENSMUSG00000004631	Sgce	0.002105	-0.2318	1815	1690	1762	1754	1415	1596	1483	1476	35.36	32.82	33.27	34.56	30.22	33.34	31.27	30.27
ENSMUSG00000068196	Col8a1	0.002105	0.3246	2808	2796	3111	2863	3717	3787	3989	3020	26.4	26.2	28.36	27.23	38.3	38.17	40.59	29.87
ENSMUSG00000002103	Acp2	0.002105	-0.211	2493	2483	2391	2361	2097	2187	2068	2046	34.52	34.27	32.1	33.06	31.82	32.45	30.99	29.81
ENSMUSG00000021190	Lgmn	0.002112	-0.3221	1875	1772	1881	1658	1489	1462	1580	1210	45.23	42.62	43.99	40.45	39.36	37.82	41.26	30.73
ENSMUSG00000028656	Cap1	0.002115	-0.2138	7371	7633	7782	7792	6469	6891	6525	6477	185.4	191.4	189.7	198.3	178.3	185.8	177.6	171.4
ENSMUSG00000032268	Tmprss5	0.002115	0.2919	1633	1689	1457	1646	2127	1776	1880	2090	36.39	37.52	31.49	37.1	51.95	42.43	45.34	49.02
ENSMUSG00000021072	Tmx1	0.002119	0.2673	1343	1258	1268	1331	1425	1501	1648	1693	36.08	33.68	33.01	36.16	41.94	43.22	47.91	47.86
ENSMUSG00000028145	Them4	0.002127	-0.3505	568.5	543.3	517	548.9	416.1	482.2	433.5	366.3	12.73	12.13	11.22	12.43	10.21	11.58	10.51	8.632
ENSMUSG00000028081	Rps3a1	0.002129	0.2418	12130	11210	11580	10610	13110	13370	13240	14120	461.4	425.3	427.1	408.3	546.9	545.2	545.2	565.2
ENSMUSG00000111410	Gm49337	0.00213	-1.415	25.33	10.43	30.37	8.577e-05	0	0	0	0	0.6134	0.2517	0.713	2.101e-06	0	0	0	0
ENSMUSG00000039357	Fut11	0.00213	0.2899	789.6	765.6	703.3	869.8	944.5	999.1	941.6	946.5	7.74	7.482	6.684	8.626	10.15	10.5	9.99	9.763
ENSMUSG00000024170	Telo2	0.00213	0.3057	514.9	554.7	515.5	507.7	694.3	579.8	641.9	681.3	10.56	11.34	10.25	10.54	15.61	12.75	14.25	14.71
ENSMUSG00000047022	Mipol1	0.002134	-0.601	175.9	159.9	194.3	207	125.8	138.5	84.87	120.8	3.703	3.358	3.966	4.411	2.904	3.128	1.935	2.677
ENSMUSG00000064354	mt-Co2	0.002138	-0.4094	151600	146200	152400	130200	93630	103500	107100	132700	8236	7921	8028	7160	5577	6032	6300	7588
ENSMUSG00000034686	Prr7	0.002138	-0.6999	119	136.3	134.9	132	88.46	97.23	49.32	69.58	3.254	3.716	3.578	3.652	2.652	2.851	1.46	2.003
ENSMUSG00000078566	Bnip3	0.002138	-0.2629	806.5	727.9	757.8	814.8	632.5	636	664.1	649.7	41.61	37.44	37.91	42.53	35.77	35.18	37.08	35.28
ENSMUSG00000033991	Ttc37	0.002138	0.2883	614.9	580.9	650.7	700.8	754.4	788.9	799.5	776.5	9.928	9.352	10.19	11.45	13.35	13.66	13.97	13.19
ENSMUSG00000021486	Prelid1	0.002138	-0.2573	4345	4431	4230	3718	3652	3498	3456	3381	83.94	85.35	79.24	72.67	77.32	72.46	72.26	68.73
ENSMUSG00000031818	Cox4i1	0.002139	0.2082	4042	3758	3868	4043	4558	4573	4480	4543	249.2	231	231.1	252.2	307.9	302.2	298.9	294.7
ENSMUSG00000004455	Ppp1cc	0.002146	0.1991	2774	2699	2788	2741	3179	3118	3116	3222	82.69	80.19	80.59	82.67	103.9	99.66	100.5	101.1
ENSMUSG00000060429	Sntb1	0.002152	-0.2744	1921	1738	1970	1645	1438	1586	1518	1465	31.76	28.64	31.59	27.52	26.06	28.11	27.17	25.49
ENSMUSG00000005881	Ergic3	0.002152	-0.2661	3028	2975	2895	2556	2458	2422	2198	2439	154.9	151.8	143.6	132.3	137.9	132.9	121.7	131.4
ENSMUSG00000025486	Sirt3	0.002152	0.3175	543.3	605.1	481.3	530.9	713.4	683.6	652.6	652.8	14.73	16.36	12.65	14.56	21.2	19.87	19.15	18.63
ENSMUSG00000036111	Lmo1	0.002158	-0.3516	916	962.8	805.7	757.8	696.3	724.3	607.9	658.9	34.44	36.09	29.37	28.82	28.69	29.19	24.73	26.07
ENSMUSG00000038967	Pdk2	0.00216	-0.326	1097	1139	1212	942.8	916.9	901.9	799.4	875.9	43.5	45.04	46.61	37.82	39.85	38.34	34.31	36.55
ENSMUSG00000025613	Cct8	0.002163	0.2558	2277	2101	2232	2521	2634	2760	2664	2851	86.59	79.65	82.29	96.99	109.8	112.5	109.6	114.1
ENSMUSG00000079426	Arpc4	0.002163	0.2388	1442	1365	1287	1473	1647	1697	1601	1630	42.2	39.84	36.53	43.63	52.83	53.24	50.72	50.21
ENSMUSG00000068921	Dap3	0.002163	0.2507	621.5	646.5	613.3	657.1	777.2	731.4	762.7	756.3	21.02	21.8	20.11	22.48	28.81	26.52	27.92	26.92
ENSMUSG00000054434	Tmem120b	0.002165	-0.2777	581.2	554.9	554	545.9	465.1	469.3	429	472.7	22.73	21.63	21.01	21.6	19.94	19.68	18.16	19.45
ENSMUSG00000029038	Ssu72	0.002166	-0.2621	987.6	996	969.3	863.8	797.1	809.6	785.7	783.8	28.24	28.39	26.87	24.99	24.98	24.82	24.31	23.58
ENSMUSG00000036459	Wtip	0.002167	0.2993	593.8	561.2	502.3	573.9	732.4	704.4	658.3	656.9	22.29	21	18.28	21.79	30.13	28.35	26.75	25.95
ENSMUSG00000027957	Slc35a3	0.002179	0.2822	777.4	726.8	773.5	840.7	922.8	888.6	1027	962.8	13.61	12.69	13.13	14.89	17.71	16.68	19.46	17.74
ENSMUSG00000026283	Ing5	0.00218	0.3208	376.9	373.8	338.7	358.9	448.2	482.4	473.7	415.4	4.207	4.16	3.666	4.053	5.484	5.773	5.723	4.88
ENSMUSG00000014905	Dnajb9	0.002183	-0.3248	468.5	423.1	470.8	434.9	342.4	338.3	392.3	355.1	12.25	11.03	11.93	11.5	9.811	9.482	11.1	9.767
ENSMUSG00000070284	Gmppb	0.002187	0.3015	435.9	442	410.5	454.9	570.7	541.7	552.8	492.2	11.25	11.37	10.27	11.88	16.15	14.99	15.44	13.37
ENSMUSG00000037060	Cavin3	0.002189	-0.2672	2112	2118	2161	1807	1755	1740	1707	1603	47.23	47.23	46.85	40.88	43.02	41.73	41.31	37.74
ENSMUSG00000004415	Col26a1	0.00219	-0.2998	5390	5691	5140	5202	4715	4570	4405	3704	153.8	161.9	142.2	150.1	147.4	139.8	136	111.2
ENSMUSG00000041415	Dicer1	0.002197	0.2143	2139	2105	2150	2229	2385	2602	2561	2465	18.26	17.91	17.79	19.25	22.31	23.81	23.66	22.14
ENSMUSG00000022500	Litaf	0.0022	0.1995	2584	2604	2493	2527	2988	2933	2903	2904	74.57	74.91	69.75	73.78	94.52	90.75	90.68	88.19
ENSMUSG00000024063	Lbh	0.002204	-0.2505	1223	1289	1310	1140	1058	1067	1030	1011	26.72	28.06	27.75	25.18	25.31	24.99	24.36	23.23
ENSMUSG00000022400	Rbx1	0.002208	0.2511	1516	1625	1702	1765	1914	1958	1903	2098	51.51	55.05	56.06	60.66	71.27	71.31	69.97	75
ENSMUSG00000033909	Usp36	0.002228	0.302	646.5	675.9	610.5	623.8	891.1	737.4	769.4	762.3	6.705	6.989	6.139	6.545	10.13	8.2	8.636	8.32
ENSMUSG00000050410	Tcf19	0.002236	0.2919	455.9	413.3	454.5	446.9	543.1	523.9	583.8	525.9	12.91	11.66	12.47	12.8	16.85	15.9	17.89	15.67
ENSMUSG00000026941	Mamdc4	0.002236	-0.595	154.3	102.2	141.5	155.7	93.22	87.6	88.31	83.84	2.617	1.729	2.328	2.672	1.733	1.593	1.622	1.497
ENSMUSG00000024542	Cep192	0.002254	0.3225	675.9	750.3	747.3	884.8	917.9	952.5	1012	954.7	12.83	14.19	13.75	16.98	19.09	19.38	20.77	19.06
ENSMUSG00000041638	Gcn1	0.002262	0.217	2316	2551	2530	2471	2954	2870	2774	2879	31.38	34.46	33.24	33.88	43.87	41.7	40.68	41.05
ENSMUSG00000072980	Oip5	0.002274	0.5338	62.66	72.61	66.98	68.98	96.07	103.2	100.9	111.5	1.629	1.882	1.688	1.814	2.737	2.876	2.839	3.051
ENSMUSG00000059895	Ptp4a3	0.00228	-0.3149	1001	997.6	953.4	835.6	826	787.8	717.5	703.5	15.59	15.49	14.39	13.16	14.1	13.15	12.09	11.53
ENSMUSG00000022864	D16Ertd472e	0.00228	0.4058	203.7	190.7	229.1	196.9	259.6	259.6	307.4	273.3	3.088	2.882	3.368	3.02	4.314	4.22	5.044	4.359
ENSMUSG00000059534	Uqcr10	0.00228	0.2676	780.2	803.2	806.6	716.8	976.9	958.4	869.4	942.4	65.27	66.99	65.43	60.67	89.58	85.97	78.72	82.97
ENSMUSG00000039960	Rhou	0.002286	-0.2315	1403	1448	1377	1468	1144	1244	1270	1189	25.12	25.86	23.9	26.58	22.46	23.88	24.62	22.4
ENSMUSG00000052684	Jun	0.002287	-0.2858	1182	1206	1174	1284	1105	1019	916.4	924	13.78	14.01	13.27	15.14	14.12	12.73	11.56	11.33
ENSMUSG00000021830	Txndc16	0.002287	-0.23	4926	4921	5111	5226	3981	4393	4281	4547	80.1	79.77	80.57	85.97	70.96	76.58	75.34	77.8
ENSMUSG00000061477	Rps7	0.002288	0.2353	6692	6801	6483	5919	7588	7470	7542	7888	428	433.7	402	383	532	512.3	522.2	531
ENSMUSG00000022206	Npr3	0.002288	0.3128	4446	4686	5122	5270	5216	6293	6364	6393	46.9	49.28	52.38	56.24	60.3	71.16	72.65	70.97
ENSMUSG00000062591	Tubb4a	0.00229	-0.2584	1494	1542	1535	1450	1156	1234	1248	1391	24.92	25.65	24.83	24.47	21.14	22.08	22.54	24.42
ENSMUSG00000030301	Ccdc91	0.002294	-0.3029	621.2	632.9	567.4	570.9	467	494.1	523	449.2	24.34	24.73	21.56	22.63	20.06	20.76	22.18	18.52
ENSMUSG00000027679	Dnajc19	0.002294	-0.3094	716.5	647.3	693.7	682.9	501.3	620.1	532.2	549.5	22.86	20.59	21.46	22.04	17.53	21.21	18.38	18.45
ENSMUSG00000071719	Tmem28	0.002301	-0.7628	49.48	63.65	69.85	40.99	29.49	28.77	34.41	23.53	0.4705	0.6034	0.644	0.3943	0.3073	0.2933	0.3541	0.2355
ENSMUSG00000090035	Galnt4	0.002318	0.342	251.6	278.8	295.7	297.9	375.7	347.3	357.8	355.1	1.838	2.03	2.094	2.202	3.008	2.719	2.829	2.729
ENSMUSG00000044934	Zfp367	0.002323	0.4082	314.8	262.7	278.4	288.9	377.6	401.8	431.2	321.3	6.251	5.2	5.36	5.804	8.218	8.554	9.268	6.713
ENSMUSG00000029551	Psmg3	0.002327	0.4187	147.4	143.4	135.9	153	199.7	187.5	196.1	204.6	4.092	3.97	3.657	4.296	6.078	5.581	5.893	5.978
ENSMUSG00000029814	Igf2bp3	0.002327	0.4768	191.6	217.8	223.9	262.7	341.4	265.9	300.9	355.1	3.458	3.919	3.917	4.795	6.751	5.144	5.876	6.742
ENSMUSG00000031934	Panx1	0.002327	0.3229	315.9	333.5	336.8	367.9	417.6	459.4	415.2	411.3	5.512	5.802	5.699	6.496	7.987	8.595	7.842	7.554
ENSMUSG00000079084	Ccdc82	0.00233	0.2257	983.7	958.4	923.8	999.4	1125	1123	1132	1146	11.76	11.42	10.7	12.08	14.73	14.39	14.64	14.42
ENSMUSG00000039239	Tgfb2	0.002335	-0.6114	193.1	150.8	191.7	190.1	90.41	134	138.9	98.46	3.926	3.056	3.78	3.91	2.015	2.922	3.056	2.107
ENSMUSG00000063605	Ccdc102a	0.002335	-0.3425	1097	1025	954.9	890.8	898.9	737.2	740.9	740.8	29.68	27.64	25.05	24.38	26.65	21.38	21.69	21.09
ENSMUSG00000002617	Zfp40	0.002336	-0.2981	687.5	606.8	579	620.2	489.5	536.2	487.8	505.1	13.34	11.74	10.89	12.17	10.41	11.15	10.24	10.31
ENSMUSG00000016319	Slc25a5	0.002348	0.2367	3311	3292	3520	3817	4090	4037	4130	4176	123.3	122.2	127.1	143.8	167	161.2	166.5	163.7
ENSMUSG00000058881	Zfp516	0.002355	0.2329	2966	3277	3341	3356	3856	3758	3642	3959	42.25	46.54	46.15	48.38	60.21	57.41	56.15	59.35
ENSMUSG00000026873	Phf19	0.00236	0.4705	136.9	168.5	140.7	161	244.5	196.5	214.5	201.6	2.551	3.132	2.542	3.036	4.995	3.926	4.327	3.954
ENSMUSG00000055884	Fancm	0.002372	0.2882	647.5	649	639.2	740.8	770.5	805.6	822.4	878.9	9.072	9.066	8.682	10.5	11.83	12.1	12.47	12.96
ENSMUSG00000036199	Ndufa13	0.002372	-0.4117	3374	3197	3236	2272	2413	2263	2112	2280	100.3	94.7	93.22	68.28	78.59	72.09	67.9	71.28
ENSMUSG00000096463	Gm21750	0.002374	-0.6018	103.2	151.3	109.9	119.5	78.27	74.27	67.59	85.64	2.561	3.746	2.646	3.003	2.13	1.977	1.816	2.238
ENSMUSG00000052139	Babam2	0.002376	-0.2648	1110	982.5	1107	1060	857	924.7	923.3	832.9	41.75	36.85	40.38	40.34	35.34	37.3	37.59	32.97
ENSMUSG00000075704	Txnrd2	0.002377	0.3658	267.4	279.7	229.6	275.9	363.4	349.2	330.3	324.4	8.181	8.531	6.811	8.54	12.18	11.46	10.94	10.44
ENSMUSG00000032625	Thsd7a	0.002393	0.3477	1224	1357	1549	1594	1668	1720	1940	1970	11.26	12.44	13.81	14.84	16.82	16.96	19.31	19.07
ENSMUSG00000018379	Srsf1	0.002397	0.2292	4348	4109	4144	4549	4914	4958	4884	5353	92.57	87.22	85.54	97.98	114.7	113.2	112.5	119.9
ENSMUSG00000021965	Ska3	0.002399	0.4295	128.1	145.3	129.2	128.3	182.5	177.4	189	180.1	4.92	5.565	4.81	4.984	7.683	7.303	7.856	7.279
ENSMUSG00000060636	Rpl35a	0.002407	0.218	4185	4027	4033	3773	4631	4535	4599	4872	187.6	179.9	175.2	171.1	227.5	217.9	223.1	229.7
ENSMUSG00000018166	Erbb3	0.002407	0.3124	13320	15230	15220	17190	18150	19160	17910	20490	82.32	93.82	91.18	107.5	122.9	126.9	119.8	133.3
ENSMUSG00000026374	Tsn	0.002408	0.2459	1612	1614	1683	1820	1851	2084	2043	2010	27.96	27.9	28.3	31.93	35.19	38.75	38.35	36.68
ENSMUSG00000103865	Gm37416	0.002408	-0.4347	569.5	643.1	651.4	487	509.8	423.1	416.7	379.6	66.57	74.94	73.82	57.59	65.31	53.02	52.71	46.69
ENSMUSG00000025225	Nfkb2	0.002408	0.2244	1025	1083	1064	1061	1287	1200	1204	1262	14	14.74	14.08	14.65	19.25	17.56	17.79	18.12
ENSMUSG00000010476	Ebf3	0.00241	-0.4657	203.6	198.3	234.2	186.1	139	159.1	155	132.1	2.251	2.186	2.511	2.082	1.685	1.886	1.855	1.536
ENSMUSG00000031309	Rps6ka3	0.002411	0.3072	1321	1453	1651	1615	1688	1924	1929	1945	29.37	32.21	35.58	36.31	41.14	45.85	46.42	45.51
ENSMUSG00000035521	Gnptg	0.002417	-0.2521	1150	1069	1193	1140	957.8	1008	887.7	959.8	24.53	22.75	24.68	24.6	22.4	23.06	20.5	21.55
ENSMUSG00000031781	Ciapin1	0.002425	0.2672	549.1	503.9	520.6	502.7	650.9	627	596.8	631.4	13.75	12.58	12.64	12.74	17.87	16.84	16.18	16.64
ENSMUSG00000052712	BC004004	0.002427	-0.2299	1716	1576	1583	1587	1314	1444	1402	1341	35.96	32.92	32.16	33.63	30.18	32.45	31.8	29.57
ENSMUSG00000052229	Gpr17	0.00243	-0.7773	36.85	28.69	41.14	47.99	21.88	19.84	17.2	14.32	0.2637	0.2046	0.2854	0.3474	0.1716	0.1522	0.1332	0.1079
ENSMUSG00000030850	Ate1	0.002439	0.2466	988.6	987	983.6	1082	1131	1262	1185	1224	17.81	17.73	17.18	19.73	22.33	24.38	23.1	23.2
ENSMUSG00000024037	Wdr4	0.002441	0.3082	534.8	605.1	486.1	568.9	693.4	711.4	649.2	673.3	14.03	15.82	12.36	15.1	19.94	20.01	18.43	18.59
ENSMUSG00000019579	Mydgf	0.002447	0.2132	1070	1069	1085	1107	1281	1269	1235	1242	45.58	45.37	44.79	47.67	59.8	57.92	56.89	55.66
ENSMUSG00000043467	Zbtb37	0.002447	0.2463	1393	1445	1422	1506	1598	1679	1879	1697	10.76	11.13	10.65	11.77	13.53	13.91	15.71	13.79
ENSMUSG00000018909	Arrb1	0.002448	0.2414	1355	1496	1476	1459	1693	1671	1855	1632	20.57	22.65	21.74	22.41	28.18	27.2	30.49	26.08
ENSMUSG00000057406	Nsd2	0.002449	0.2519	2339	2555	2478	2827	2915	3123	3049	3068	20.77	22.61	21.33	25.39	28.37	29.73	29.29	28.66
ENSMUSG00000020781	Tsen54	0.002449	0.4113	172.7	208	172.2	185	261.6	234.2	236.3	263	6.183	7.425	5.98	6.701	10.27	8.99	9.157	9.909
ENSMUSG00000040061	Plcb2	0.002451	0.6467	49.48	49.31	61.24	67.99	92.26	105.2	105.5	76.74	0.6747	0.6703	0.8096	0.9378	1.379	1.537	1.557	1.101
ENSMUSG00000028701	Lurap1	0.002451	-0.2302	3452	3673	3708	3940	3035	3296	3063	3193	41.39	43.9	43.1	47.8	39.89	42.37	39.75	40.29
ENSMUSG00000062380	Tubb3	0.002459	-0.4949	158	160.5	157.9	153	113.2	105.2	126.3	91.14	4.442	4.5	4.304	4.352	3.489	3.171	3.842	2.697
ENSMUSG00000025747	Tyms	0.00246	0.3198	348.6	373.1	365.7	390.6	441.1	458.1	515.9	440.8	8.632	9.211	8.779	9.786	11.97	12.16	13.83	11.49
ENSMUSG00000002997	Prkar2b	0.002473	0.3793	832.8	622.2	864	865.8	973.1	1064	1078	1037	11.37	8.467	11.44	11.96	14.56	15.57	15.93	14.89
ENSMUSG00000030284	Creld1	0.002476	-0.2377	1096	1123	1140	1062	981.6	934.6	943.9	883	31.78	32.47	32.04	31.14	31.19	29.05	29.62	26.94
ENSMUSG00000030562	Nox4	0.002476	0.3834	258.8	256.3	268.9	260.1	353.6	310.1	312.4	397.4	3.799	3.75	3.827	3.864	5.689	4.88	4.964	6.139
ENSMUSG00000027496	Aurka	0.00248	0.4027	203.2	221.4	209.5	171	261.6	267.9	282.1	267.1	5.442	5.912	5.441	4.632	7.678	7.691	8.178	7.526
ENSMUSG00000047749	Zc3hav1l	0.002484	0.2618	653.1	748.1	704.6	702	830.7	857.7	882.4	806.9	3.714	4.242	3.885	4.039	5.178	5.229	5.431	4.829
ENSMUSG00000003382	Etv3	0.002489	0.2559	849.6	869.6	786.5	924.8	1005	1011	1040	1048	6.671	6.807	5.988	7.346	8.652	8.511	8.84	8.657
ENSMUSG00000028619	Tceanc2	0.002489	0.2467	866.4	823.9	778.9	878.8	972.1	1014	979.4	1013	25.83	24.48	22.51	26.5	31.76	32.41	31.6	31.77
ENSMUSG00000025137	Pcyt2	0.002489	-0.3034	6946	6710	5796	5831	5480	4943	4659	5394	295.1	284.2	238.8	250.6	255.2	225.2	214.2	241.2
ENSMUSG00000054452	Tle5	0.0025	-0.3825	4046	4142	3841	3257	3450	2891	2883	2489	173.8	177.4	160	141.6	162.5	133.2	134.1	112.5
ENSMUSG00000071337	Tia1	0.002507	0.2476	2185	2270	1985	2300	2714	2422	2625	2623	47.75	49.45	42.05	50.86	64.99	56.75	62.08	60.31
ENSMUSG00000023915	Tnfrsf21	0.002507	0.2503	1428	1530	1608	1630	1876	1753	1773	1977	20.09	21.46	21.93	23.19	28.91	26.44	26.99	29.26
ENSMUSG00000103144	Pcdhga1	0.002516	-0.5664	180.7	134.9	147.7	131.6	86.56	104.4	111.3	86.53	1.692	1.259	1.341	1.246	0.8883	1.048	1.128	0.8525
ENSMUSG00000022498	Txndc11	0.002516	0.2585	675	732.6	682.8	711.1	892.5	815	857.9	795.2	13.2	14.28	12.94	14.07	19.13	17.09	18.15	16.36
ENSMUSG00000044674	Fzd1	0.002532	0.2784	558	621.7	580.8	612.9	679.1	716.3	783.4	712.2	4.942	5.49	4.987	5.491	6.593	6.802	7.509	6.637
ENSMUSG00000054545	Ugt1a6a	0.002532	0.3331	350.9	338.7	339.7	330.6	393.9	458.6	399.4	471.9	6.129	5.899	5.752	5.842	7.541	8.589	7.55	8.674
ENSMUSG00000024301	Kifc5b	0.002532	0.5374	110.8	122.4	129.3	91.22	184.6	183.3	149.7	157.9	2.22	2.444	2.513	1.849	4.054	3.937	3.246	3.33
ENSMUSG00000040105	Plpp6	0.002533	-0.3606	316.9	320.9	295.7	331.9	221.6	257	235.1	263	4.12	4.16	3.727	4.366	3.158	3.582	3.308	3.598
ENSMUSG00000057092	Fxyd3	0.002534	-0.3461	698	576.4	670.7	537.9	476.5	481.2	481.7	504.4	32.03	26.37	29.84	24.97	23.97	23.67	23.92	24.36
ENSMUSG00000039934	Gsap	0.002534	0.3706	213.9	194.7	219.2	200	262.5	268.9	292.5	257.9	3.441	3.121	3.419	3.254	4.627	4.638	5.093	4.365
ENSMUSG00000025487	Psmd13	0.002534	0.2236	1637	1502	1599	1678	1936	1793	1892	1875	60.67	55.48	57.45	62.9	78.62	71.23	75.9	73.1
ENSMUSG00000022704	Qtrt2	0.002534	0.381	289.5	266.3	237.3	227.9	330.1	319.5	359	333.6	8.228	7.543	6.538	6.554	10.28	9.734	11.04	9.975
ENSMUSG00000075028	Prdm11	0.002534	0.3426	297	272	275.1	290.3	403.7	345.4	341.3	354.8	3.832	3.499	3.441	3.79	5.708	4.778	4.767	4.817
ENSMUSG00000048497	Mmgt2	0.002538	-0.2952	790.4	765.9	749.8	736.6	548	635.4	609.2	681	31.05	29.99	28.55	29.27	23.59	26.76	25.9	28.15
ENSMUSG00000103234	Gm37158	0.002543	-0.2523	1170	1209	1068	1137	935.4	926.7	1030	951.9	7.622	7.851	6.748	7.497	6.681	6.474	7.268	6.528
ENSMUSG00000038365	Fbxo25	0.002561	-0.2082	1964	1926	1942	1940	1665	1720	1593	1742	58.76	57.45	56.36	58.73	54.6	55.2	51.6	54.85
ENSMUSG00000022108	Itm2b	0.002568	-0.2292	10520	9867	11040	10250	8401	8876	9189	9082	432.3	404.3	439.8	426.3	378.4	391.1	408.8	392.8
ENSMUSG00000031591	Asah1	0.002568	-0.282	6519	6236	7021	6829	4866	5615	5314	6079	172.8	164.8	180.5	183.2	141.4	159.6	152.5	169.6
ENSMUSG00000009575	Cbx5	0.00257	0.2385	4025	3963	4292	4626	4837	4956	5065	5093	42.8	42.01	44.24	49.76	56.37	56.5	58.29	56.98
ENSMUSG00000059810	Rgs3	0.002571	-0.2236	2219	2303	2233	2333	2031	1822	1884	2039	41.31	42.74	40.29	43.94	41.44	36.36	37.96	39.94
ENSMUSG00000074457	S100a16	0.002586	0.3015	1627	1468	1495	1235	1850	1793	1701	1840	77.12	69.36	68.7	59.22	96.14	91.13	87.28	91.79
ENSMUSG00000004626	Stxbp2	0.002591	-0.4392	637.6	565	456.2	551.7	467.8	377.6	349.2	421.5	29.57	26.12	20.51	25.88	23.78	18.77	17.53	20.57
ENSMUSG00000024253	Dync2li1	0.002591	-0.3423	421.1	433.9	413.4	463.9	311	370.1	312	364.3	15.65	16.08	14.9	17.44	12.67	14.75	12.55	14.25
ENSMUSG00000043131	Mob1a	0.002591	0.2436	2964	2836	2996	3396	3535	3606	3667	3633	53.35	50.88	52.28	61.85	69.73	69.58	71.43	68.83
ENSMUSG00000060166	Zdhhc8	0.002595	-0.2891	6999	7880	6976	6381	6209	6006	5572	5315	94.26	105.8	91.09	86.94	91.66	86.71	81.21	75.32
ENSMUSG00000061306	Slc38a10	0.002595	-0.2007	3799	4027	3796	3797	3411	3305	3398	3298	89.76	94.87	86.96	90.78	88.34	83.73	86.91	82.01
ENSMUSG00000038542	Pcid2	0.002601	0.2634	465.4	463.4	456.6	454	560.3	561.7	569.7	524	13.59	13.49	12.93	13.41	17.93	17.58	18	16.1
ENSMUSG00000014959	Gorasp2	0.002606	-0.2098	3423	3553	3558	3260	2941	3051	3027	2904	76.83	79.5	77.42	74.04	72.36	73.42	73.53	68.59
ENSMUSG00000027955	Gask1b	0.002611	0.2571	15140	14590	15940	16330	16940	18290	19380	19500	156.9	150.8	160.1	171.2	192.4	203.2	217.3	212.6
ENSMUSG00000061887	Ssbp3	0.002617	-0.2753	1354	1536	1330	1269	1125	1163	1186	1057	43.57	49.27	41.5	41.31	39.69	40.12	41.31	35.8
ENSMUSG00000051111	Sv2c	0.00262	-0.6101	179.4	187.9	229	268.4	110.4	156.9	159.6	127	2.066	2.158	2.557	3.127	1.393	1.937	1.989	1.54
ENSMUSG00000073643	Wdfy1	0.002629	0.229	1786	1757	1861	2031	2192	2143	2193	2190	36.87	36.16	37.27	42.42	49.61	47.44	49.01	47.6
ENSMUSG00000075593	Gal3st4	0.002639	0.7866	14.44	24.16	26.48	31.99	43.61	57.88	53.91	42.97	0.283	0.4719	0.5031	0.6342	0.9367	1.216	1.143	0.8861
ENSMUSG00000032199	Polr2m	0.002646	0.2072	1495	1461	1453	1475	1747	1632	1748	1672	41.85	40.78	39.44	41.76	53.6	48.98	52.95	49.25
ENSMUSG00000066595	Flvcr1	0.002653	0.3467	305.3	282.4	283.2	305.9	351	386.9	348.7	419.5	4.573	4.216	4.112	4.635	5.761	6.213	5.651	6.611
ENSMUSG00000023940	Sgo1	0.002653	0.4877	162.1	150.6	126.3	159	182.6	208.4	220.2	243.5	4.004	3.708	3.024	3.972	4.944	5.517	5.886	6.329
ENSMUSG00000022757	Tfg	0.002656	-0.2128	2234	2135	2292	2057	1857	1897	1863	1900	99.28	94.6	98.73	92.45	90.43	90.38	89.58	88.85
ENSMUSG00000025227	Mfsd13a	0.002665	-0.4241	255.9	269.9	294	227	207.4	201.4	185.8	175	5.177	5.444	5.767	4.646	4.599	4.369	4.069	3.726
ENSMUSG00000037705	Tecta	0.002688	-0.4922	173.7	216.1	219.1	215	140.8	145.8	121.6	165.8	1.17	1.451	1.431	1.465	1.04	1.054	0.8865	1.175
ENSMUSG00000039599	Fam149b	0.002691	-0.2621	1181	1180	1056	1105	892.2	1017	953.1	900.9	29.73	29.61	25.76	28.13	24.61	27.43	25.96	23.86
ENSMUSG00000033335	Dnm2	0.002691	-0.2083	2842	3020	2969	2763	2554	2557	2450	2470	50.81	53.83	51.47	49.98	50.05	49.01	47.41	46.47
ENSMUSG00000030208	Emp1	0.002699	0.3725	3054	2437	3025	2739	2992	4037	3879	3675	47.28	37.62	45.41	42.9	50.78	67.01	64.99	59.88
ENSMUSG00000035478	Mbd3	0.002703	0.2274	1827	1930	1764	1786	2305	2060	2099	2098	58.08	61.18	54.39	57.44	80.32	70.22	72.23	70.19
ENSMUSG00000026429	Ube2t	0.002707	0.5707	55.8	78.37	68.51	73.22	110.6	119.7	98.04	101.7	1.562	2.187	1.859	2.073	3.392	3.592	2.97	2.995
ENSMUSG00000021477	Ctsl	0.002707	-0.2469	2285	2167	2536	2272	1950	2059	1959	1829	52.78	49.91	56.81	53.11	49.36	51.01	48.98	44.46
ENSMUSG00000039114	Nrn1	0.002709	-0.3687	335.9	280.6	320.5	305.9	241.6	258	232.8	220	10.25	8.537	9.484	9.445	8.081	8.44	7.69	7.065
ENSMUSG00000028936	Rpl22	0.002709	0.2032	3830	3594	3533	3615	4116	4142	4254	4269	156.6	146.5	140.1	149.6	184.5	181.6	188.3	183.7
ENSMUSG00000019173	Rab5c	0.002711	-0.2124	3715	3723	3911	3531	3342	3213	3114	3169	116.6	116.5	119	112.2	115	108.1	105.8	104.7
ENSMUSG00000011382	Dhdh	0.002731	-0.2841	646.9	668.9	694.3	694.1	498.7	594.4	576.1	546.3	9.224	9.508	9.597	10.01	7.794	9.086	8.889	8.197
ENSMUSG00000038976	Ppp1r9b	0.002733	-0.2174	3183	3174	3211	2868	2750	2632	2685	2625	43.21	42.96	42.27	39.4	40.92	38.31	39.45	37.49
ENSMUSG00000031328	Flna	0.002736	0.2487	13980	14930	16040	16580	18270	18340	18510	17990	160.3	170.7	178.3	192.3	229.6	225.5	229.7	217.1
ENSMUSG00000049969	Plekhf2	0.002742	0.3356	285.3	312.9	324.4	342.9	403.3	376	434.7	395	5.821	6.363	6.416	7.078	9.018	8.225	9.598	8.479
ENSMUSG00000018395	Kif3a	0.00275	-0.229	2057	1954	1894	2024	1593	1660	1817	1691	47.85	45.31	42.71	47.63	40.62	41.39	45.75	41.39
ENSMUSG00000006705	Pknox1	0.00275	0.2429	666.4	675.6	709	669.9	809.5	841.4	808.6	768.5	16.94	17.12	17.48	17.23	22.56	22.93	22.25	20.56
ENSMUSG00000057411	Fam173a	0.002757	0.2494	1112	1064	1013	984.8	1299	1179	1195	1294	36.28	34.61	32.06	32.51	46.48	41.24	42.19	44.45
ENSMUSG00000027940	Tpm3	0.002775	-0.2258	7819	7503	7539	6793	6239	6389	6229	6494	292.7	280	273.6	257.3	256	256.4	252.4	255.8
ENSMUSG00000026475	Rgs16	0.002789	-0.5122	103.2	111.2	112.9	117	66.58	73.42	80.29	79.81	1.64	1.761	1.74	1.881	1.16	1.251	1.381	1.335
ENSMUSG00000013419	Zfp651	0.002794	-0.23	4484	4596	4497	4340	4117	3926	3567	3659	60.35	61.67	58.68	59.09	60.72	56.65	51.95	51.82
ENSMUSG00000058761	Rnf169	0.002795	0.2597	606.4	606	603.8	600.9	711.5	792.7	701.9	694.8	5.733	5.711	5.534	5.747	7.372	8.035	7.182	6.911
ENSMUSG00000060671	Atp8b2	0.002805	0.2653	1249	1372	1314	1513	1732	1649	1634	1539	24.36	26.68	24.85	29.86	37.04	34.5	34.51	31.6
ENSMUSG00000022159	Rab2b	0.00281	-0.2319	1497	1446	1329	1346	1190	1157	1223	1210	35.32	34.02	30.42	32.14	30.79	29.28	31.24	30.05
ENSMUSG00000036438	Calm2	0.002815	-0.2672	6304	5798	5955	5045	4603	4757	4878	4953	293.1	268.8	268.5	237.3	234.6	237.2	245.5	242.4
ENSMUSG00000046417	Lrrc75a	0.002828	-0.2566	1012	1078	989.4	1136	863.7	899.9	837.3	919.9	35.25	37.42	33.42	40.03	32.98	33.61	31.57	33.72
ENSMUSG00000070394	Tmem256	0.002831	0.2662	860.2	791.6	780.8	709.8	969.3	956.5	939.3	920.9	55.97	51.35	49.26	46.73	69.13	66.73	66.16	63.06
ENSMUSG00000040472	Rabggta	0.002836	-0.2774	828.6	807.8	765.5	744.6	709.3	611.6	616.2	650.8	16.7	16.23	14.96	15.19	15.67	13.22	13.44	13.8
ENSMUSG00000041444	Arhgap32	0.002876	0.2227	1356	1323	1439	1420	1599	1699	1634	1536	10.69	10.41	11	11.33	13.83	14.37	13.95	12.75
ENSMUSG00000038879	Nipal2	0.002876	-0.5057	172.1	155.4	154.7	159.9	119.1	105	127.8	89.24	3.585	3.228	3.124	3.371	2.72	2.346	2.883	1.957
ENSMUSG00000035279	Ssc5d	0.002892	-0.4134	312.7	268.9	279.4	285.9	234	230.2	207.6	178	4.609	3.952	3.992	4.264	3.78	3.637	3.311	2.761
ENSMUSG00000054604	Cggbp1	0.002896	0.2225	1873	1913	1926	2087	2147	2271	2356	2334	26.86	27.35	26.78	30.27	33.74	34.92	36.56	35.22
ENSMUSG00000059049	Frem1	0.002914	0.2637	2232	2491	2446	2696	2703	3004	3053	3094	17.24	19.18	18.31	21.06	22.88	24.88	25.52	25.15
ENSMUSG00000026491	Ahctf1	0.002917	0.2236	1592	1608	1549	1770	1871	1913	1878	1954	24.56	24.73	23.17	27.63	31.64	31.65	31.37	31.74
ENSMUSG00000092558	Med20	0.002917	0.2719	682.5	743.4	617	678.7	838.6	786.2	830.1	840.4	9.732	10.57	8.53	9.79	13.11	12.02	12.81	12.61
ENSMUSG00000027067	Ssrp1	0.002921	0.2082	2046	2062	2119	2264	2409	2467	2499	2440	59.22	59.51	59.49	66.29	76.45	76.56	78.3	74.35
ENSMUSG00000008958	Vps72	0.002927	-0.252	863.3	877.4	865.9	782.8	709.6	689.1	746.7	695.8	28.25	28.62	27.47	25.91	25.45	24.17	26.44	23.96
ENSMUSG00000005534	Insr	0.002928	0.2137	1489	1519	1620	1621	1797	1757	1841	1859	17.01	17.29	17.94	18.73	22.5	21.52	22.76	22.35
ENSMUSG00000040463	Mybbp1a	0.002929	0.2381	1991	1871	2142	2082	2522	2298	2268	2454	35.94	33.67	37.5	38.02	49.89	44.47	44.3	46.61
ENSMUSG00000042133	Ppig	0.002932	-0.2307	1539	1406	1506	1458	1195	1292	1213	1328	37.2	33.87	35.29	35.64	31.65	33.47	31.74	33.78
ENSMUSG00000047638	Nr1h4	0.002939	-0.7478	24.22	27.79	25.83	26.99	7.609	13.89	14.91	10.23	0.453	0.5183	0.4686	0.5109	0.156	0.2786	0.3019	0.2014
ENSMUSG00000038127	Ccdc50	0.00294	0.245	3509	3504	3622	3995	4070	4243	4384	4649	57.36	57.09	57.41	66.06	72.92	74.35	77.55	79.97
ENSMUSG00000063317	Usp31	0.00294	0.3269	486.4	545.1	549.9	648.1	713.4	665.8	723.7	705.2	3.392	3.789	3.718	4.572	5.452	4.977	5.461	5.174
ENSMUSG00000032846	Zswim6	0.00294	0.2261	1322	1347	1357	1325	1518	1618	1669	1463	11.73	11.91	11.66	11.88	14.75	15.38	16.02	13.65
ENSMUSG00000028651	Ppie	0.002942	0.2892	316.9	312.9	315.8	305.9	399.5	382	379.6	376.5	13.38	13.17	12.92	13.07	18.48	17.29	17.35	16.73
ENSMUSG00000001098	Kctd10	0.002948	0.2122	2676	2685	2883	2933	3205	3207	3180	3363	74.46	74.47	77.77	82.57	97.72	95.65	95.77	98.47
ENSMUSG00000074577	Ripor3	0.002948	0.6556	30.53	35.86	30.62	31.99	60.88	58.54	64.23	42.97	0.5149	0.6029	0.5007	0.5459	1.125	1.058	1.172	0.7627
ENSMUSG00000079534	Gm5640	0.002952	-0.968	24.17	38.12	28.61	39.62	13.89	6.444	6.923	20.25	0.314	0.4938	0.3604	0.5207	0.1978	0.08976	0.09735	0.2768
ENSMUSG00000045629	Sh3tc2	0.002957	0.2383	4120	4359	4144	4587	5183	4858	4806	5460	34.78	36.68	33.92	39.18	47.96	43.97	43.91	48.5
ENSMUSG00000029860	Zyx	0.002959	-0.3375	1178	1209	1135	1001	968.3	919.7	935.9	748	29.61	30.3	27.65	25.45	26.67	24.78	25.46	19.78
ENSMUSG00000052609	Plekhg3	0.002959	-0.2092	6583	6877	6465	6160	5650	5587	5563	5759	77.73	80.95	74.01	73.58	73.12	70.73	71.09	71.56
ENSMUSG00000035842	Ddx11	0.00297	0.4955	119.1	165.1	121.6	120.1	191.2	199.6	186.1	182.3	2.03	2.805	2.009	2.07	3.572	3.648	3.432	3.27
ENSMUSG00000078721	Fam205a1	0.003	-1.019	37.83	34.16	43.22	32.82	7.139	23.38	5.104	16.13	0.3391	0.3053	0.3757	0.2977	0.07015	0.2247	0.04952	0.1522
ENSMUSG00000052298	Cdc42se2	0.003001	0.2101	1772	1872	1902	1981	2116	2191	2178	2229	59.12	62.27	61.54	66.86	77.4	78.37	78.65	78.25
ENSMUSG00000056313	Tcim	0.003001	-0.2559	1473	1334	1296	1256	1051	1158	1105	1166	30.33	27.39	25.87	26.16	23.72	25.56	24.62	25.28
ENSMUSG00000022999	Lmbr1l	0.003003	0.3335	534.8	486.8	409.5	436.9	611.6	571.5	573.5	605.7	18.37	16.67	13.64	15.18	23.03	21.05	21.32	21.9
ENSMUSG00000022512	Cldn1	0.003005	0.5492	432.7	464.4	511	417.9	603.1	607.2	937	552.5	4.352	4.656	4.982	4.252	6.647	6.547	10.2	5.848
ENSMUSG00000028873	Cdca8	0.003014	0.4169	298	369.3	287.1	259	391.9	410.8	451.9	382.7	7.933	9.804	7.412	6.976	11.44	11.73	13.02	10.72
ENSMUSG00000039109	F13a1	0.003018	-0.6223	257.2	255.5	239.4	242.9	144.6	190.5	196.1	102.4	3.57	3.536	3.222	3.412	2.2	2.835	2.946	1.495
ENSMUSG00000020961	Ston2	0.003024	-0.2747	2860	2970	3403	3220	2448	2556	2435	2848	44.14	45.71	50.92	50.28	41.41	42.3	40.67	46.26
ENSMUSG00000026821	Ralgds	0.003024	-0.2431	2094	2175	2171	1918	1910	1752	1678	1714	39.59	40.99	39.8	36.68	39.58	35.52	34.34	34.1
ENSMUSG00000038671	Arfrp1	0.003027	0.2872	554.8	496.6	466.9	524.9	655.4	596.3	641.1	607.8	14.82	13.22	12.09	14.18	19.18	17.07	18.53	17.08
ENSMUSG00000033543	Gtf2a2	0.003027	0.2809	589.6	559.6	505.5	555.9	626.8	703.5	661.8	700.9	26.89	25.44	22.35	25.65	31.33	34.39	32.66	33.64
ENSMUSG00000037275	Gemin5	0.003027	0.2815	515.9	563.9	549.2	598.9	712.4	706.4	626.2	670.2	5.549	6.046	5.727	6.516	8.398	8.146	7.29	7.585
ENSMUSG00000051579	Tceal8	0.003038	-0.3001	1913	1797	1807	1473	1408	1363	1380	1517	63.95	59.87	58.55	49.8	51.58	48.86	49.92	53.38
ENSMUSG00000034881	Tbxa2r	0.003045	-0.391	660.1	702.8	642	692.8	611.6	540.7	415.2	475.8	13.32	14.14	12.56	14.14	13.53	11.7	9.068	10.1
ENSMUSG00000028843	Sh3bgrl3	0.003052	-0.3265	1553	1565	1643	1207	1218	1199	1185	1150	106.3	106.8	109	83.57	91.42	87.96	87.78	82.85
ENSMUSG00000003813	Rad23a	0.003052	-0.2241	1623	1538	1474	1430	1323	1286	1316	1263	58.64	55.4	51.64	52.25	52.38	49.8	51.43	48
ENSMUSG00000008035	Mid1ip1	0.003059	-0.2296	4501	4403	4526	4033	3918	3724	3483	3760	166.5	162.3	162.3	150.9	158.8	147.7	139.4	146.4
ENSMUSG00000028948	Nol9	0.003085	0.2484	531.8	532	534.5	555.9	639.6	616.5	637.3	672.9	7.015	6.995	6.835	7.418	9.246	8.719	9.099	9.34
ENSMUSG00000031983	2310022B05Rik	0.003089	-0.239	1617	1550	1633	1475	1405	1357	1326	1222	18.18	17.37	17.8	16.77	17.31	16.36	16.13	14.45
ENSMUSG00000002763	Pex6	0.003114	0.3095	526.4	523.5	446.8	441.9	632.5	608.2	601	569.9	9.114	9.036	7.5	7.74	12	11.29	11.26	10.38
ENSMUSG00000052921	Arhgef15	0.00312	-0.4128	310.6	290.4	301.3	246.6	238.1	189.3	222	203.2	5.281	4.922	4.967	4.242	4.437	3.451	4.085	3.636
ENSMUSG00000000881	Dlg3	0.003122	-0.3022	637	581.8	712.8	594.9	484.2	520.9	526.4	510.6	6.841	6.229	7.423	6.463	5.699	5.998	6.119	5.771
ENSMUSG00000022686	B3gnt5	0.003127	-0.3175	887.5	858.8	1040	1029	751.4	750.1	705.4	845.2	13.49	13.01	15.32	15.82	12.52	12.22	11.6	13.52
ENSMUSG00000021957	Tkt	0.003127	-0.2163	11760	11520	12050	11390	9915	10140	9507	10640	258	251.8	256.1	252.6	238.3	238.4	225.6	245.5
ENSMUSG00000022914	Brwd1	0.003139	0.2336	3016	3024	2888	3425	3584	3575	3651	3720	38.24	38.22	35.5	43.93	49.8	48.6	50.09	49.63
ENSMUSG00000038550	Ciart	0.003154	-0.4072	203.2	212.5	184.7	188	142.7	142.9	148	151.4	7.987	8.325	7.037	7.474	6.147	6.021	6.294	6.264
ENSMUSG00000021916	Glt8d1	0.00316	0.2271	2145	1986	1838	1930	2258	2257	2384	2351	66.88	61.73	55.57	60.87	77.18	75.46	80.48	77.16
ENSMUSG00000104350	Gm38244	0.003172	-0.7986	33.64	24.57	37.58	22.01	9.546	15.87	14.94	10.37	0.4836	0.352	0.5237	0.3201	0.1504	0.2446	0.2324	0.1569
ENSMUSG00000020741	Cluh	0.003202	0.2663	1065	1165	1069	1165	1426	1404	1191	1355	13.6	14.83	13.22	15.04	19.94	19.21	16.44	18.19
ENSMUSG00000036299	BC031181	0.003207	-0.2135	1733	1591	1640	1565	1382	1375	1428	1442	71.44	65.38	65.55	65.27	62.42	60.74	63.72	62.54
ENSMUSG00000051098	Mblac2	0.003209	-0.328	610.6	536.1	577	563.9	437.5	419.7	429	527	9.801	8.578	8.978	9.156	7.697	7.222	7.451	8.9
ENSMUSG00000068328	Aup1	0.003211	-0.2696	1424	1450	1258	1261	1179	1170	1045	1072	59.9	60.81	51.3	53.64	54.32	52.74	47.56	47.45
ENSMUSG00000022272	Myo10	0.003231	-0.2254	1907	2024	2051	2079	1739	1741	1820	1590	38.58	40.83	40.23	42.55	38.56	37.77	39.86	33.86
ENSMUSG00000104346	Pcdhga3	0.003248	-0.4715	574.9	503.7	521.8	455.3	338.2	443.5	406.3	283.7	4.528	3.955	3.984	3.627	2.919	3.744	3.463	2.351
ENSMUSG00000049493	Pls1	0.003248	-0.6518	53.69	49.31	60.28	71.98	29.49	38.69	32.11	34.79	1.278	1.17	1.391	1.733	0.7691	0.9872	0.8271	0.8712
ENSMUSG00000017309	Cd300lg	0.003249	-0.4679	125.3	119.5	128.4	127.1	86.65	93.34	90.74	79.7	2.184	2.076	2.17	2.242	1.655	1.744	1.711	1.462
ENSMUSG00000009681	Bcr	0.003271	-0.2333	812.8	864.2	813.3	840.8	683.9	709.4	736.3	699.9	14.43	15.29	14	15.1	13.31	13.5	14.15	13.07
ENSMUSG00000030744	Rps3	0.003274	0.2112	11000	10790	11000	10050	12330	12370	12130	12760	273.8	267.8	265.5	253	336.4	330.3	326.9	334.2
ENSMUSG00000027508	Pag1	0.003278	-0.2315	1339	1460	1491	1550	1220	1295	1223	1232	15.39	16.72	16.61	18.02	15.36	15.95	15.21	14.9
ENSMUSG00000022702	Hira	0.003278	0.2845	1275	1013	1158	1161	1430	1362	1317	1505	29.47	23.33	25.96	27.15	36.22	33.76	32.95	36.61
ENSMUSG00000064326	Siva1	0.003281	0.3119	402.2	404.3	413.4	337.9	490.8	497.1	461.1	494.2	21.1	21.14	21.02	17.93	28.22	27.96	26.18	27.28
ENSMUSG00000025728	Pigq	0.003289	-0.1979	4245	4206	4400	4017	3735	3690	3629	3645	112.9	111.5	113.4	108.1	108.8	105.2	104.4	102
ENSMUSG00000017639	Rab11fip4	0.003299	-0.4648	148.5	164.1	176.1	180	125.6	106.2	130.8	111.5	1.409	1.552	1.62	1.728	1.306	1.08	1.343	1.114
ENSMUSG00000028790	Khdrbs1	0.003302	0.2114	2580	2595	2619	2546	2809	2904	3136	3131	42.62	42.74	41.95	42.55	50.86	51.44	56.07	54.42
ENSMUSG00000025786	Zdhhc3	0.003302	-0.2046	4264	4225	4517	4380	3647	3917	3648	3871	64.45	63.67	66.2	66.98	60.42	63.47	59.68	61.58
ENSMUSG00000021067	Sav1	0.003312	0.2034	1235	1189	1201	1217	1380	1432	1416	1352	19.59	18.8	18.47	19.53	24	24.35	24.32	22.57
ENSMUSG00000030104	Edem1	0.003318	0.2529	1076	1035	1007	1172	1195	1289	1353	1283	14.79	14.18	13.41	16.29	17.99	18.99	20.13	18.55
ENSMUSG00000025791	Pgm1	0.003329	-0.3366	570.6	557.6	652.6	553.9	488.9	454.4	500.1	398	8.668	8.444	9.611	8.512	8.14	7.4	8.221	6.363
ENSMUSG00000074218	Cox7a1	0.003334	-0.6435	76.86	68.13	54.54	51.99	37.1	32.74	39	37.86	6.508	5.751	4.477	4.453	3.443	2.972	3.574	3.373
ENSMUSG00000057329	Bcl2	0.003334	0.2362	1176	1112	1203	1212	1355	1302	1391	1498	8.718	8.216	8.645	9.083	11.01	10.34	11.16	11.68
ENSMUSG00000041203	Trir	0.00334	-0.2863	1138	1139	1075	973.8	982.6	886	839.6	829.8	46.9	46.77	42.97	40.6	44.38	39.14	37.44	35.99
ENSMUSG00000028015	Ctso	0.003354	0.2959	725.4	651.7	741.5	748.8	782.8	900.9	876.3	969	18.01	16.13	17.85	18.81	21.3	23.98	23.55	25.32
ENSMUSG00000029146	Snx17	0.003355	0.216	1857	1809	1845	1687	2164	1973	2089	2141	53.56	52.01	51.58	49.21	68.39	61.01	65.18	64.96
ENSMUSG00000004099	Dnmt1	0.00336	0.2231	1704	1782	1863	1868	2211	2130	2131	1958	18.04	18.81	19.12	20	25.66	24.18	24.42	21.81
ENSMUSG00000024892	Pcx	0.003361	-0.2468	966.5	985.8	1066	962.8	827.8	898.9	822.4	800.2	18.05	18.36	19.31	18.19	16.95	18	16.62	15.73
ENSMUSG00000079562	Maea	0.003363	0.2025	1215	1196	1218	1200	1442	1390	1347	1382	57.37	56.3	55.76	57.31	74.63	70.37	68.81	68.69
ENSMUSG00000062691	Cebpzos	0.003372	-0.4109	190.6	190.1	207.6	184	137.9	155.8	142.2	135.1	11.82	11.75	12.49	11.54	9.376	10.36	9.547	8.815
ENSMUSG00000021264	Yy1	0.003376	0.1982	1778	1835	1840	1907	2076	2064	2123	2188	19.18	19.73	19.24	20.81	24.55	23.87	24.78	24.83
ENSMUSG00000037958	Nsrp1	0.003388	-0.3002	528.2	518.1	595.5	490.7	424.1	410.6	438	451.8	14.51	14.19	15.86	13.64	12.77	12.09	13.02	13.06
ENSMUSG00000046182	Gsg1l	0.003404	-0.7631	34.12	36.4	21.54	25.63	12.26	13.79	17	10.57	0.3232	0.3438	0.1978	0.2456	0.1274	0.1401	0.1743	0.1054
ENSMUSG00000038756	Ttll6	0.003404	-0.8567	16.85	26	26.79	22	7.609	10.91	11.47	3.07	0.1872	0.288	0.2886	0.2473	0.09268	0.13	0.1379	0.0359
ENSMUSG00000039660	Spout1	0.003407	0.2988	405.3	385.5	340.6	377.9	469.9	458.4	446.2	490.1	8.389	7.954	6.835	7.913	10.66	10.17	9.994	10.67
ENSMUSG00000060224	Pyroxd2	0.003408	-0.3615	358	405.2	345.4	326.9	293	296.7	266.1	252.7	5.983	6.752	5.597	5.528	5.367	5.316	4.813	4.445
ENSMUSG00000030007	Cct7	0.003412	0.213	2697	2655	2810	3002	3167	3214	3229	3338	63.34	62.16	63.98	71.32	81.52	80.9	82.05	82.48
ENSMUSG00000022940	Pigp	0.003425	0.2645	570.6	527.1	551.1	601.9	644.9	694.5	712.2	660	28.62	26.36	26.8	30.54	35.46	37.35	38.67	34.84
ENSMUSG00000032562	Gnai2	0.00343	-0.2212	8972	9248	9096	8168	7858	7742	7518	7317	381.8	392.4	375.3	351.7	366.5	353.2	346.3	327.7
ENSMUSG00000047875	Gpr157	0.003431	0.2614	954.9	949.1	872.1	899.5	1171	1126	983.5	1130	7.243	7.178	6.414	6.904	9.74	9.16	8.075	9.017
ENSMUSG00000042520	Ubap2l	0.003438	-0.2062	4199	4531	4617	4222	3804	3889	3724	3808	71.72	77.16	76.46	72.96	71.23	71.22	68.85	68.44
ENSMUSG00000056966	Gjc3	0.003438	0.2349	38270	37730	39110	39870	43420	44310	45650	49010	620.4	609.8	614.7	653.8	771.5	770.1	800.8	836.1
ENSMUSG00000037960	Card19	0.003438	-0.3961	569.6	548.6	527.2	418.9	431.8	409.8	368.2	347.9	30.13	28.94	27.04	22.42	25.04	23.24	21.08	19.37
ENSMUSG00000006134	Crkl	0.003441	0.2449	1735	1807	1915	2093	2198	2331	2162	2262	30.24	31.4	32.35	36.89	41.99	43.54	40.78	41.49
ENSMUSG00000014361	Mertk	0.00346	-0.2675	967.6	880.3	853.5	789.8	709.6	726.3	722.6	734.7	10.21	9.26	8.731	8.431	8.206	8.215	8.251	8.157
ENSMUSG00000109061	Gm49320	0.00346	0.7202	50.53	29.72	43.01	50.34	95.2	84.55	62.22	67.78	0.6523	0.3825	0.5383	0.6576	1.347	1.17	0.8695	0.9209
ENSMUSG00000040859	Bsdc1	0.003469	-0.2071	1143	1120	1113	1116	987.3	974.3	976	947.5	39.21	38.28	37	38.71	37.11	35.82	36.22	34.19
ENSMUSG00000035776	Cd99l2	0.003478	-0.1985	2252	2276	2249	2110	1900	1977	1973	1892	38.16	38.44	36.95	36.17	35.29	35.91	36.17	33.73
ENSMUSG00000036686	Cc2d1a	0.00349	-0.2834	824.4	864.2	854.5	741.8	727.7	692.5	619.3	650.8	14.28	14.92	14.35	13	13.81	12.86	11.61	11.86
ENSMUSG00000026019	Wdr12	0.00349	0.2832	343.4	347	358.4	343.7	436.1	432	394.5	440.5	5.261	5.301	5.324	5.328	7.323	7.097	6.542	7.103
ENSMUSG00000021838	Samd4	0.003493	0.2613	1936	1920	2231	2107	2296	2322	2569	2645	31.4	31.05	35.08	34.56	40.81	40.37	45.09	45.14
ENSMUSG00000029361	Nos1	0.003505	-0.5957	93.66	78.78	108.5	117.3	66.76	55.63	58.7	68.75	0.9123	0.765	1.025	1.156	0.7128	0.581	0.6188	0.7047
ENSMUSG00000021139	Gm20498	0.003515	-0.492	158.7	203	189.8	150.8	122.4	118.9	110.4	136.4	6.154	7.85	7.138	5.916	5.205	4.943	4.633	5.569
ENSMUSG00000038957	Edc3	0.003529	0.3061	519	654.4	664	606.9	785.7	771.9	751.2	725.5	5.55	6.977	6.885	6.565	9.209	8.85	8.695	8.164
ENSMUSG00000112622	Gm47164	0.003529	-0.2562	2497	2762	2207	2553	2031	2063	2114	2177	16.31	17.99	13.98	16.87	14.55	14.45	14.94	14.96
ENSMUSG00000108049	Gm44168	0.003532	0.6071	53.69	58.27	43.06	62.99	104.6	85.33	83.73	78.79	0.564	0.6102	0.4385	0.6693	1.204	0.9608	0.9518	0.8708
ENSMUSG00000026154	Sdhaf4	0.003544	0.487	91.6	111.2	112.9	121	173.1	144.9	167.5	143.2	6.14	7.429	7.338	8.204	12.72	10.41	12.15	10.11
ENSMUSG00000030232	Aebp2	0.003571	0.2212	2029	1834	1818	1939	2140	2134	2318	2296	33.32	30.03	28.95	32.21	38.53	37.58	41.21	39.69
ENSMUSG00000014402	Tsg101	0.003572	-0.221	1707	1597	1714	1503	1390	1410	1392	1396	76.19	71.06	74.18	67.87	68	67.48	67.28	65.57
ENSMUSG00000023945	Slc5a7	0.003578	-0.7583	46.32	48.41	59.32	55.99	34.24	18.85	19.5	34.79	0.5396	0.5622	0.67	0.6598	0.4372	0.2354	0.2458	0.4264
ENSMUSG00000079509	Zfx	0.003602	0.2613	1095	1002	1039	1216	1272	1274	1387	1291	12.08	11.03	11.12	13.57	15.38	15.07	16.56	15
ENSMUSG00000003526	Prodh	0.003609	0.5276	109.1	103.1	104.8	112.5	184.4	129.9	139.2	183.7	2.605	2.455	2.427	2.72	4.828	3.326	3.598	4.618
ENSMUSG00000033491	Prss35	0.003614	0.725	79.03	93.3	86.19	65.92	129.9	119.4	207.6	108.3	0.8827	1.039	0.9333	0.7449	1.59	1.429	2.509	1.273
ENSMUSG00000004270	Lpcat3	0.003623	-0.2622	979.1	1046	1070	947.8	786.6	915.8	852.2	811.4	35.72	38.05	37.83	34.98	31.45	35.81	33.64	31.15
ENSMUSG00000022960	Donson	0.003632	0.4006	182.6	182	155	203	229.2	236.1	250	250.7	4.381	4.353	3.606	4.927	6.029	6.075	6.494	6.33
ENSMUSG00000032536	Trak1	0.003632	-0.2263	2924	3405	3150	2954	2629	2715	2691	2592	48.55	56.35	50.7	49.61	47.84	48.32	48.35	45.29
ENSMUSG00000038274	Fau	0.003648	0.2697	5015	4723	4630	4088	6120	5361	5294	5479	350.4	329	313.7	289	468.7	401.6	400.4	402.9
ENSMUSG00000010154	Spire2	0.003648	-0.2358	1507	1512	1467	1392	1307	1266	1127	1282	24.96	24.97	23.56	23.32	23.73	22.48	20.21	22.35
ENSMUSG00000046167	Gldn	0.003648	-0.233	12170	12100	12960	13480	10010	10940	10840	11360	97.13	96.26	100.3	108.8	87.55	93.58	93.6	95.38
ENSMUSG00000062054	Iah1	0.003648	0.2615	569.6	616.8	562.6	527.9	692.5	678.6	711.1	656.9	20.62	22.25	19.74	19.33	27.47	26.33	27.86	25.02
ENSMUSG00000029363	Rfc5	0.003648	0.3402	294.3	292.3	265.3	336.4	406.2	368.8	373.9	364.3	7.123	7.052	6.225	8.236	10.77	9.568	9.793	9.277
ENSMUSG00000058173	Smco4	0.003649	0.5564	103.4	87.63	86.94	69.48	134.6	154.2	124.4	115.6	4.165	3.519	3.396	2.832	5.943	6.66	5.425	4.899
ENSMUSG00000020224	Llph	0.00365	-0.2925	713.9	664.5	610.6	607.9	486	540	523	563.8	20.44	18.97	16.95	17.61	15.25	16.58	16.21	16.99
ENSMUSG00000031129	Slc9a9	0.00365	-0.2395	1500	1360	1562	1487	1185	1340	1255	1218	26.17	23.65	26.41	26.23	22.66	25.07	23.69	22.35
ENSMUSG00000061979	Rcc1l	0.003655	0.2962	376.9	388.2	365.5	416.9	466.1	453.4	468	521.8	11.15	11.44	10.48	12.47	15.11	14.38	14.98	16.24
ENSMUSG00000022148	Fyb	0.003658	-0.5652	187.4	159	202.2	185.4	127.6	127	143.4	85.29	7.817	6.612	8.176	7.826	5.834	5.678	6.473	3.744
ENSMUSG00000032860	P2ry2	0.003661	-0.2318	1860	1970	1956	1995	1776	1610	1513	1719	36.7	38.76	37.41	39.81	38.4	34.06	32.3	35.69
ENSMUSG00000012405	Rpl15	0.003669	0.2176	7902	7687	7932	7124	9317	9047	8591	8684	321.6	311.9	313	293.4	415.7	394.8	378.4	372
ENSMUSG00000021952	Xpo4	0.003683	0.2945	793.8	848.7	893.7	970.5	1003	1008	1136	1167	12.35	13.16	13.48	15.27	17.09	16.81	19.12	19.11
ENSMUSG00000020577	Tspan13	0.00369	0.1866	1825	1829	1851	1863	2048	2102	2094	2145	59.34	59.29	58.35	61.28	72.99	73.3	73.71	73.39
ENSMUSG00000020528	Prpsap2	0.003692	0.2613	515.9	545.1	508.1	587.9	639.2	668.7	645.7	639.5	13.17	13.87	12.58	15.18	17.89	18.3	17.84	17.18
ENSMUSG00000025036	Sfxn2	0.003696	0.2625	554.8	512.2	565.6	556.1	692.3	674.1	657.2	607.7	9.089	8.365	8.983	9.216	12.43	11.84	11.65	10.48
ENSMUSG00000072812	Ahnak2	0.003697	-0.3068	1509	1791	1625	2006	1379	1487	1400	1329	13.2	15.63	13.79	17.76	13.23	13.96	13.27	12.24
ENSMUSG00000022858	Tra2b	0.003704	0.1927	2694	2703	2608	2743	3043	3018	3017	3214	61.13	61.16	57.39	62.97	75.68	73.44	74.1	76.76
ENSMUSG00000032413	Rasa2	0.003712	0.2678	720.3	738.3	686.2	826.2	941.5	897	897.4	847.9	8.094	8.27	7.475	9.392	11.59	10.81	10.91	10.03
ENSMUSG00000034731	Dgkh	0.003712	0.3782	247.6	298.7	341.9	286.5	364.1	376.3	419.4	381.6	1.703	2.049	2.281	1.994	2.745	2.776	3.123	2.763
ENSMUSG00000021259	Cyp46a1	0.003718	-0.4526	166.3	145.2	159.8	137	117	107.2	109	100.3	5.321	4.631	4.956	4.433	4.102	3.675	3.772	3.375
ENSMUSG00000020732	Rab37	0.003722	-0.6946	46.36	61.89	43.09	38	27.6	26.8	20.66	26.61	0.8501	1.131	0.7661	0.705	0.5547	0.527	0.41	0.5135
ENSMUSG00000041134	Cyyr1	0.003722	-0.3379	303.5	292.3	308.2	331.5	235	247.2	262.7	225.2	4.483	4.306	4.415	4.955	3.805	3.915	4.201	3.5
ENSMUSG00000020873	Slc35b1	0.003722	0.2294	788.6	854.3	771.2	814.8	975	917.8	941.6	958.7	31.34	33.85	29.72	32.76	42.47	39.11	40.51	40.1
ENSMUSG00000072680	Tmem254c	0.003722	1.989	56.83	58.36	115	425.3	353.5	776.1	1209	380.4	2.352	2.407	4.615	17.8	16.03	34.43	54.14	16.56
ENSMUSG00000071723	Gspt2	0.003737	-0.5745	143.2	113.9	128.2	108	96.07	62.51	79.14	79.81	2.41	1.911	2.093	1.839	1.773	1.128	1.442	1.414
ENSMUSG00000002297	Dbf4	0.003748	0.3339	312.5	316.8	326.7	284	388.3	370.6	446.3	369.7	6.668	6.739	6.759	6.13	9.082	8.478	10.31	8.301
ENSMUSG00000102918	Pcdhgc3	0.003748	-0.3104	1829	2127	2092	1793	1685	1593	1691	1349	17.49	20.29	19.41	17.36	17.67	16.34	17.51	13.58
ENSMUSG00000030750	Nsmce1	0.003752	0.2442	529.6	502.9	498.5	493.9	610.7	596.3	582.6	614.9	27.91	26.42	25.47	26.33	35.27	33.69	33.23	34.1
ENSMUSG00000030122	Ptms	0.003753	-0.2878	9970	10270	9268	7939	8022	7793	7354	7499	541.5	556.1	488	436.2	477.5	453.7	432.3	428.6
ENSMUSG00000041058	Wwp1	0.003765	0.2605	7148	6850	7646	8079	8113	8782	9523	9199	47.14	45.04	48.89	53.91	58.64	62.09	67.98	63.84
ENSMUSG00000022565	Plec	0.003774	-0.2174	10890	12160	11720	11940	10410	10290	9617	9851	41.81	46.53	43.63	46.36	43.8	42.34	39.96	39.8
ENSMUSG00000035683	Melk	0.003774	0.411	276.9	310.2	234.4	287.9	351.9	358.2	441.6	339.7	8.686	9.7	7.129	9.137	12.1	12.05	14.99	11.21
ENSMUSG00000054766	Set	0.003781	0.2115	3591	3380	3608	3779	4001	4206	4051	4372	93.54	87.78	91.12	99.59	114.2	117.4	114.2	119.8
ENSMUSG00000030036	Mogs	0.003799	0.2946	540.1	605.1	634.4	545.9	780.9	699.5	657.2	723.4	11.59	12.95	13.2	11.85	18.37	16.09	15.26	16.34
ENSMUSG00000031207	Msn	0.003802	-0.2186	9255	9245	10280	9610	7773	8352	8488	8375	141.5	140.9	152.3	148.6	130.2	136.9	140.4	134.7
ENSMUSG00000025766	D3Ertd751e	0.003803	-0.4047	239	198.1	203.8	208	149.3	151.8	169.7	160.6	5.474	4.524	4.525	4.818	3.749	3.727	4.208	3.872
ENSMUSG00000042097	Zfp239	0.00381	0.4861	90.54	104.9	81.33	89.98	121.8	136.9	126.2	145.3	2.344	2.707	2.041	2.356	3.454	3.8	3.534	3.958
ENSMUSG00000044345	Marveld1	0.00382	0.2105	1886	1932	1841	1997	2195	2318	2274	2077	20.55	20.99	19.46	22.02	26.23	27.09	26.83	23.83
ENSMUSG00000025997	Ikzf2	0.003826	0.4067	168.5	138.1	152.1	148.9	193.2	219.3	198.4	206.8	2.553	2.086	2.235	2.282	3.208	3.562	3.254	3.297
ENSMUSG00000072640	Lyrm9	0.003826	-0.3111	346.4	340.3	339.3	330.7	249.9	278.6	266.7	290.2	4.419	4.327	4.196	4.268	3.494	3.811	3.682	3.895
ENSMUSG00000015092	Edf1	0.003828	-0.2482	1537	1500	1420	1310	1299	1152	1187	1209	82.73	80.48	74.1	71.32	76.65	66.47	69.15	68.5
ENSMUSG00000003269	Cyth2	0.003828	-0.2245	1695	1615	1627	1536	1408	1461	1279	1382	45.1	42.83	41.96	41.34	41.05	41.69	36.83	38.71
ENSMUSG00000007415	Gatad1	0.003829	-0.2166	2060	2019	1967	1967	1599	1724	1715	1853	52.71	51.49	48.79	50.9	44.83	47.29	47.47	49.88
ENSMUSG00000032870	Smap2	0.003835	-0.2514	1125	1122	1139	1061	1007	962.4	918.7	840.1	21.83	21.71	21.42	20.82	21.42	20.02	19.29	17.15
ENSMUSG00000048118	Arid4a	0.003837	-0.2638	761.2	708.2	762.6	752.8	608.8	656.8	559.7	651.8	11.5	10.66	11.17	11.5	10.08	10.64	9.149	10.36
ENSMUSG00000041629	Fam104a	0.003837	-0.258	1266	1280	1312	1090	1016	1077	985.2	1053	17.96	18.11	18.05	15.65	15.8	16.38	15.13	15.73
ENSMUSG00000028207	Asph	0.003837	0.2258	1181	1140	1233	1240	1343	1416	1506	1351	17.98	17.3	18.19	19.09	22.4	23.1	24.8	21.63
ENSMUSG00000026525	Opn3	0.00385	-0.357	243.1	236.7	244.1	228.8	192.1	169.8	190.5	182.9	4.723	4.584	4.598	4.497	4.091	3.538	4.006	3.74
ENSMUSG00000004221	Ikbkg	0.003874	0.2462	852	884.1	856.8	917.5	1029	950.3	1089	1104	10.88	11.26	10.61	11.86	14.41	13.01	15.05	14.84
ENSMUSG00000034932	Mrpl54	0.003888	-0.2786	512.7	478.7	568.4	526.9	438.5	417.7	427.8	428.7	33.61	31.29	36.12	34.94	31.51	29.36	30.35	29.58
ENSMUSG00000025139	Tollip	0.003888	0.1931	1735	1743	1783	1829	2001	1990	2009	2109	32.69	32.73	32.56	34.85	41.32	40.2	40.97	41.81
ENSMUSG00000038077	Kcna6	0.003907	0.2443	5192	5542	5499	6226	6297	6540	6732	7042	44.86	47.74	46.07	54.42	59.63	60.59	62.96	64.03
ENSMUSG00000058392	Rrp1b	0.003911	0.3158	300.6	334.3	285.2	334.2	410.9	368.3	394.2	397.1	8.49	9.414	7.81	9.55	12.72	11.15	12.05	11.8
ENSMUSG00000015647	Lama5	0.003912	-0.2746	732.8	797	800.9	888.8	671.5	702.5	658.3	622.1	8.347	9.051	8.845	10.24	8.385	8.579	8.117	7.458
ENSMUSG00000035572	Dcaf10	0.003913	0.301	819	870.5	857.9	1053	1061	1141	1063	1180	9.636	10.21	9.787	12.53	13.68	14.4	13.54	14.61
ENSMUSG00000022235	Cmbl	0.003913	-0.5719	97.91	71.72	97.6	82.98	58.02	49.61	57.35	57.3	4.627	3.379	4.472	3.968	3.006	2.514	2.933	2.85
ENSMUSG00000025817	Nudt5	0.003913	0.2281	622.2	609.5	608.2	643.5	725.8	717.8	751.1	722.5	14.28	13.94	13.53	14.94	18.25	17.66	18.65	17.44
ENSMUSG00000058006	Mdn1	0.003913	0.2664	1227	1432	1463	1582	1716	1714	1686	1754	11.11	12.92	12.84	14.49	17.03	16.63	16.52	16.71
ENSMUSG00000001323	Srr	0.003913	-0.2536	1047	1107	1129	1043	820.1	984.3	913	906.3	18.87	19.91	19.74	19.03	16.21	19.03	17.82	17.2
ENSMUSG00000002688	Prkd1	0.003919	0.2528	666.4	678.6	630.6	716.1	768.6	769.9	825.8	851.3	6.781	6.884	6.221	7.372	8.571	8.399	9.094	9.116
ENSMUSG00000045092	S1pr1	0.003919	-0.464	284.3	255.5	256.4	219	198.8	171.6	207.6	147.3	3.469	3.108	3.034	2.703	2.659	2.246	2.742	1.892
ENSMUSG00000074591	Ankub1	0.003924	-0.5149	112.7	89.75	96.64	111	64.69	68.46	68.99	72.67	1.987	1.578	1.653	1.981	1.251	1.295	1.317	1.349
ENSMUSG00000028745	Capzb	0.003935	-0.2033	3230	3221	3238	2902	2722	2752	2743	2714	117.9	117.3	114.6	107.2	108.9	107.7	108.4	104.3
ENSMUSG00000026923	Notch1	0.003937	0.2219	3252	3720	3541	3740	4308	4148	3975	4199	79.58	90.76	84.02	92.59	115.5	108.8	105.3	108.1
ENSMUSG00000056492	Adgrf5	0.003937	-0.3325	1129	1111	1424	1321	959.1	956.6	1114	924.3	12.36	12.12	15.11	14.63	11.51	11.23	13.2	10.65
ENSMUSG00000041298	Katnal1	0.003951	-0.2273	1196	1286	1324	1320	1049	1138	1051	1136	18.66	20.01	20.03	20.83	17.95	19.05	17.75	18.65
ENSMUSG00000045948	Mrps12	0.003969	-0.3299	770.7	829.2	774.1	674.9	678.2	639	557.4	541.3	46.96	50.38	45.73	41.6	45.3	41.74	36.76	34.71
ENSMUSG00000040852	Plekhh2	0.004009	-0.3528	520.1	547.7	590.7	469	419.9	469.5	405.5	361.9	5.602	5.882	6.169	5.111	4.957	5.421	4.727	4.102
ENSMUSG00000027306	Nusap1	0.004009	0.2833	538	607.8	626.7	645.9	723.9	703.4	807.4	720.3	10.87	12.25	12.28	13.21	16.04	15.24	17.66	15.32
ENSMUSG00000071547	Nt5dc2	0.004024	0.3217	686.5	801.4	756.9	625.9	977.8	869.1	939.3	814.5	18.68	21.74	19.97	17.23	29.16	25.36	27.66	23.32
ENSMUSG00000003438	Timm50	0.004031	0.2364	523.3	519.1	521.5	509.9	608.8	634	590.7	616	27.69	27.38	26.75	27.29	35.3	35.97	33.83	34.3
ENSMUSG00000028657	Ppt1	0.004035	-0.2258	3196	2956	2980	2944	2330	2671	2671	2649	66.63	61.43	60.23	62.1	53.24	59.7	60.27	58.12
ENSMUSG00000006262	Mob1b	0.004036	0.2178	793.5	808.3	809.9	829.4	900.9	945.2	961	970.2	6.269	6.366	6.204	6.629	7.801	8.006	8.217	8.066
ENSMUSG00000030105	Arl8b	0.004048	-0.2141	3001	2781	2991	2951	2323	2625	2561	2593	43.42	40.11	41.96	43.2	36.84	40.72	40.11	39.48
ENSMUSG00000020949	Fkbp3	0.004048	-0.2165	2111	1932	1932	1940	1594	1713	1703	1795	57.15	52.15	50.71	53.12	47.3	49.73	49.9	51.14
ENSMUSG00000074749	Kiz	0.004048	-0.2562	774.9	762	795.1	714.8	614.5	682.6	652.6	595.5	26.35	25.83	26.22	24.59	22.9	24.89	24.02	21.31
ENSMUSG00000050840	Cdh20	0.004051	0.4336	222.4	223.1	203.4	188.2	245.9	289.1	265	345.4	2.06	2.061	1.827	1.764	2.497	2.871	2.657	3.368
ENSMUSG00000026988	Wdsub1	0.004064	-0.2901	360.1	390	353.1	373.4	309.1	297.7	290.2	302.7	15.84	17.1	15.06	16.62	14.9	14.04	13.81	14.01
ENSMUSG00000039985	Sinhcaf	0.004068	0.4073	189.6	147.9	160.8	184.3	227.2	214.3	238.6	236.4	5.553	4.319	4.566	5.462	7.295	6.73	7.563	7.286
ENSMUSG00000029919	Hpgds	0.004068	-0.5161	217.9	210.6	185.8	200.6	161.3	136.7	157	102.7	3.12	3.007	2.579	2.905	2.532	2.098	2.433	1.547
ENSMUSG00000039308	Ndst2	0.004108	0.2452	673.8	741.4	655.4	720.8	860.8	788.8	841.9	825.7	10.87	11.92	10.25	11.77	15.22	13.64	14.7	14.02
ENSMUSG00000004360	9330159F19Rik	0.004111	0.348	427.6	383.1	350.8	482.5	533.1	534.6	500.7	532.4	3.98	3.554	3.165	4.543	5.438	5.334	5.043	5.214
ENSMUSG00000031422	Morf4l2	0.004115	0.1851	5906	5800	5893	6057	6601	6753	6858	6689	180.4	176.6	174.5	187.1	221	221.1	226.7	215
ENSMUSG00000062175	Tgif2	0.004121	0.2182	1082	1077	1155	1146	1382	1282	1279	1250	27.82	27.59	28.78	29.8	38.94	35.33	35.58	33.82
ENSMUSG00000018585	Atox1	0.004127	0.2581	707.5	698.4	680.3	609.9	844.7	758	823.5	806.3	60.6	59.63	56.49	52.84	79.29	69.6	76.33	72.67
ENSMUSG00000027555	Car13	0.004146	-0.4564	182.1	164.1	164.6	141	109.4	114.1	130.8	110.5	2.945	2.644	2.58	2.306	1.938	1.978	2.288	1.88
ENSMUSG00000048371	Pdp2	0.004147	-0.2437	862.8	832	827.1	747.4	714.4	679	683.2	678.4	5.635	5.417	5.237	4.938	5.114	4.754	4.829	4.662
ENSMUSG00000022668	Gtpbp8	0.004168	0.2956	321.1	338.9	346.4	343.9	398.5	390.9	456.5	422.6	8.569	9.015	8.961	9.284	11.66	11.18	13.18	11.87
ENSMUSG00000056158	Car10	0.00417	0.3961	150.1	149.1	164.9	150.9	183.8	215.3	219.2	204.3	2.455	2.431	2.614	2.497	3.294	3.775	3.88	3.516
ENSMUSG00000025892	Gria4	0.004199	0.2642	515.9	544.4	526.3	532.9	638.2	659.4	573.5	680.4	4.183	4.401	4.138	4.372	5.672	5.733	5.033	5.806
ENSMUSG00000012640	Zfp715	0.004199	0.2648	648.5	692.1	596.1	682.9	771.4	773.9	755.8	854.4	10.83	11.52	9.651	11.54	14.12	13.85	13.66	15.01
ENSMUSG00000026944	Abca2	0.004199	-0.211	12160	13410	13410	12560	11400	11360	10750	11020	266	292.5	284.4	278	273.3	266.3	254.5	253.7
ENSMUSG00000038170	Pde4dip	0.004199	-0.1944	1660	1617	1702	1677	1398	1471	1496	1449	15.6	15.16	15.51	15.95	14.4	14.82	15.22	14.33
ENSMUSG00000026728	Vim	0.004201	-0.214	52770	49870	53090	51640	44150	43910	45990	44720	1318	1242	1286	1305	1209	1176	1243	1176
ENSMUSG00000024213	Nudt3	0.004205	-0.2351	6110	5877	5792	5069	4959	4677	4815	4954	242.7	232.7	223	203.7	215.8	199.2	207	207
ENSMUSG00000042354	Gnl3	0.00422	0.3061	801.2	704.7	641.1	798.9	891.6	923.4	842.8	989.2	28.39	24.89	22.03	28.64	34.63	35.08	32.32	36.89
ENSMUSG00000020290	Xpo1	0.00422	0.278	2489	2514	2401	3040	2936	3249	3288	3199	27.45	27.64	25.67	33.93	35.5	38.42	39.25	37.13
ENSMUSG00000050199	Lgr4	0.004247	0.2214	2132	1980	2026	2104	2202	2363	2504	2547	27.73	25.68	25.54	27.68	31.39	32.95	35.24	34.86
ENSMUSG00000021903	Galnt15	0.004263	-0.4078	264.3	229.7	306	259.7	193.9	176.6	212.7	207.1	1.987	1.722	2.231	1.975	1.598	1.424	1.731	1.638
ENSMUSG00000078994	Zfp429	0.004273	-0.3449	293.5	312.1	303.9	357.1	238.1	251.9	233.7	264.8	8.596	9.112	8.63	10.58	7.645	7.909	7.408	8.162
ENSMUSG00000031618	Nr3c2	0.004298	-0.4347	141.1	143.4	142.6	141	96.07	112.1	94.05	107.4	1.843	1.868	1.806	1.863	1.376	1.57	1.33	1.477
ENSMUSG00000006301	Tmbim1	0.004302	-0.1913	4339	4111	4179	4135	3780	3745	3513	3635	60.32	56.97	56.32	58.15	57.6	55.82	52.85	53.17
ENSMUSG00000030361	Klrb1a	0.004302	-0.3138	561.2	463.2	505.1	505.7	371.9	421.3	389.9	445.1	24.41	20.09	21.3	22.26	17.73	19.65	18.36	20.38
ENSMUSG00000021650	Ptcd2	0.004308	0.3324	243.2	225.9	246.9	274.9	304.4	328.4	303.9	320.3	5.305	4.913	5.221	6.068	7.277	7.68	7.176	7.352
ENSMUSG00000015291	Gdi1	0.004316	-0.2261	7289	6696	6669	6195	5849	5823	5407	5866	203.2	186.1	180.3	174.8	178.8	174.1	163.2	172.1
ENSMUSG00000074884	Serf2	0.004332	-0.2285	8333	8140	7762	7231	6744	6971	6879	6258	183	178.2	165.2	160.6	162.3	164.1	163.4	144.6
ENSMUSG00000049112	Oxtr	0.004335	-0.6352	91.38	88.17	95.06	109.1	44.82	72.64	68.88	47.12	0.8064	0.7757	0.8134	0.9742	0.4336	0.6873	0.6579	0.4376
ENSMUSG00000025978	Rftn2	0.004336	-0.2227	1231	1124	1208	1204	957	1054	1012	1056	22.57	20.55	21.47	22.33	19.23	20.72	20.08	20.38
ENSMUSG00000056162	Cndp1	0.004346	-0.8352	33.7	38.09	36.18	32.19	14.6	21.9	5.898	18.56	0.7309	0.8235	0.7608	0.7063	0.3471	0.5091	0.1384	0.4235
ENSMUSG00000025724	Sec11a	0.004366	0.2488	909.8	824.3	915.4	966	1018	1039	1123	1124	31.75	28.68	30.98	34.11	38.95	38.89	42.41	41.3
ENSMUSG00000070709	Zfp974	0.004377	0.3931	231.4	184.2	186.5	235.7	275.5	265.1	279.8	290.8	5.51	4.372	4.307	5.678	7.191	6.768	7.211	7.288
ENSMUSG00000026078	Pdcl3	0.004377	-0.2396	954.9	881.2	850.6	854.8	781.9	725.3	720.3	764.3	24.35	22.4	21.03	22.05	21.85	19.82	19.87	20.51
ENSMUSG00000037419	Endod1	0.004381	-0.2265	2546	2333	2448	2545	1969	2270	2185	2008	43.71	39.93	40.74	44.21	37.05	41.79	40.6	36.27
ENSMUSG00000021322	Aoah	0.004381	-0.6926	107.6	99.87	94.01	88.6	51.48	72.55	67.82	34.64	2.276	2.105	1.927	1.895	1.193	1.645	1.552	0.7707
ENSMUSG00000045659	Plekha7	0.004381	-0.1964	5414	5590	5374	5421	4926	4901	4473	4716	83.85	86.31	80.7	84.94	83.63	81.38	74.98	76.86
ENSMUSG00000051278	Zgrf1	0.004389	0.311	238	252.8	258.3	247.9	298.7	325.4	324.6	298.8	1.67	1.769	1.758	1.761	2.298	2.449	2.466	2.207
ENSMUSG00000017491	Rarb	0.00439	0.2728	342.2	364.9	377	354.9	454.7	444.5	432.4	415.4	8.445	8.978	9.021	8.862	12.3	11.76	11.55	10.79
ENSMUSG00000020432	Tcn2	0.00439	-0.2075	4068	3866	3933	3538	3299	3346	3285	3406	77.67	73.59	72.79	68.34	69.02	68.48	67.87	68.43
ENSMUSG00000019143	Hars2	0.00439	0.2745	442.2	384.6	389.4	423.9	495.6	484.2	517.3	494.2	12.78	11.08	10.91	12.4	15.7	15	16.18	15.03
ENSMUSG00000079235	Ccdc13	0.004393	-0.3147	508.5	511.9	450.7	438.9	392.8	408.8	384.2	341.8	16.94	17	14.55	14.79	14.34	14.6	13.85	11.98
ENSMUSG00000053769	Lysmd1	0.004405	-0.2659	646.4	642.8	580.8	592.9	507	507	478.3	548.4	10.04	9.949	8.743	9.313	8.628	8.44	8.037	8.961
ENSMUSG00000025277	Abhd6	0.004405	-0.3785	288.5	230.4	246.9	279.9	197.8	197.4	211	188.3	5.759	4.585	4.778	5.654	4.329	4.226	4.56	3.955
ENSMUSG00000037570	Mcrs1	0.004405	0.2224	1052	1024	1064	993.8	1283	1172	1138	1234	41.38	40.15	40.59	39.55	55.33	49.42	48.45	51.09
ENSMUSG00000094410	Gm38394	0.004433	0.243	2323	2330	2300	2404	2614	2594	3153	2727	8.5	8.498	8.158	8.899	10.48	10.17	12.49	10.5
ENSMUSG00000025162	Csnk1d	0.004443	0.1937	3443	3322	3206	3460	3973	3779	3889	3724	91.15	87.69	82.3	92.68	115.3	107.3	111.4	103.8
ENSMUSG00000042246	Tmc7	0.004454	0.2378	968.6	986.1	1024	1118	1164	1253	1161	1259	18.45	18.73	18.91	21.54	24.31	25.6	23.93	25.23
ENSMUSG00000025007	Aldh18a1	0.004468	0.2427	651.7	709.1	719.5	720.8	795.2	816.6	892.3	820.6	16.41	17.8	17.57	18.37	21.95	22.05	24.32	21.75
ENSMUSG00000005732	Ranbp1	0.004479	-0.2683	1576	1359	1365	1281	1161	1255	1102	1106	72.47	62.31	60.88	59.62	58.53	61.87	54.86	53.54
ENSMUSG00000065947	mt-Nd4l	0.004488	-0.4452	16520	20390	23450	15960	12100	13530	13820	16600	2068	2544	2846	2021	1660	1815	1871	2187
ENSMUSG00000038022	Mindy4	0.004488	0.4146	117.9	121	109.1	129	159.8	154.8	173.2	161.7	1.834	1.876	1.645	2.029	2.724	2.581	2.915	2.646
ENSMUSG00000032366	Tpm1	0.004491	-0.23	3164	2899	2918	2804	2530	2565	2667	2282	81.78	74.71	73.14	73.34	71.68	71.08	74.6	62.07
ENSMUSG00000053930	Shisa6	0.004509	-0.6414	90.01	95.28	96.78	71.55	52.01	41.1	70.87	49.6	1.101	1.162	1.148	0.8856	0.6975	0.5392	0.9384	0.6386
ENSMUSG00000022792	Yars2	0.004514	0.4427	112.7	108.5	134	140	162.7	172.6	181.2	170.9	3.102	2.978	3.576	3.899	4.909	5.096	5.4	4.951
ENSMUSG00000038503	Mesd	0.004541	0.2266	1212	1212	1205	1379	1520	1494	1430	1420	29.94	29.86	28.88	34.47	41.17	39.58	38.25	36.93
ENSMUSG00000051396	Gm45902	0.004545	0.4186	140.2	157.4	155.4	140.6	207.5	205.8	172.3	222.5	1.554	1.741	1.67	1.578	2.521	2.447	2.068	2.597
ENSMUSG00000035666	Gtf3c4	0.004547	0.2036	1311	1338	1400	1413	1503	1633	1559	1601	12.66	12.89	13.11	13.81	15.91	16.91	16.3	16.28
ENSMUSG00000020102	Slc16a7	0.004554	-0.4565	245.9	248.1	267.3	283.3	185.7	201.6	221.6	143.6	2.856	2.874	3.01	3.329	2.364	2.511	2.786	1.755
ENSMUSG00000054312	Mrps21	0.004594	-0.26	774.9	743.2	695.6	659.9	622.1	596.3	565.4	607.8	72.37	69.2	62.99	62.35	63.68	59.71	57.15	59.73
ENSMUSG00000049281	Scn3b	0.004594	-0.2239	5164	5409	5951	5536	4643	4832	4429	4978	85.62	89.41	95.65	92.85	84.37	85.89	79.48	86.85
ENSMUSG00000041264	Uspl1	0.004598	0.28	609.6	676.9	556	658.7	777.6	755.3	708.2	804.2	7.707	8.532	6.815	8.425	10.78	10.24	9.691	10.7
ENSMUSG00000056383	AI987944	0.004602	-0.2967	513.7	461	538.1	479.9	372.6	437.5	390.7	412.5	10.07	9.011	10.23	9.518	8.006	9.196	8.29	8.511
ENSMUSG00000024758	Rtn3	0.004647	-0.1852	6905	6705	6839	6669	5758	6029	5939	6119	71.17	68.9	68.34	69.54	65.06	66.63	66.26	66.37
ENSMUSG00000040048	Ndufb10	0.004659	-0.2086	1212	1164	1172	1142	970.2	1058	1027	997.6	75.26	72.05	70.55	71.77	66.04	70.42	69	65.2
ENSMUSG00000024914	Drap1	0.00467	-0.3308	2465	2287	2134	1760	1804	1782	1554	1721	117.4	108.6	98.51	84.77	94.17	90.97	80.09	86.24
ENSMUSG00000078773	Rad54b	0.00467	0.5149	151.5	151.6	126.5	214.4	246.4	228.2	242.9	218.3	4.745	4.733	3.84	6.791	8.456	7.661	8.232	7.194
ENSMUSG00000033849	B3galt2	0.004671	-0.3453	953.9	732.4	919.5	841.8	589.7	676.7	677.8	760.2	3.817	2.922	3.568	3.408	2.587	2.903	2.936	3.202
ENSMUSG00000024502	Jakmip2	0.004689	-0.6131	79.86	92.68	70.34	84.87	38.22	63.05	48.83	50.05	1.331	1.539	1.136	1.431	0.698	1.126	0.8805	0.8775
ENSMUSG00000026198	Abcb6	0.004701	0.3017	467.5	557.6	548.3	553.9	665.8	639	597.6	729.5	7.682	9.135	8.735	9.208	11.99	11.26	10.63	12.62
ENSMUSG00000029416	Slc15a4	0.004712	0.3071	326.6	312	293.8	339.1	402.5	421.7	358	398.1	9.823	9.355	8.566	10.32	13.27	13.6	11.65	12.6
ENSMUSG00000026502	Desi2	0.004718	0.3023	1059	1004	1141	1327	1324	1342	1437	1492	11.86	11.2	12.39	15.03	16.25	16.12	17.42	17.59
ENSMUSG00000004285	Atp6v1f	0.004718	-0.3475	1122	1103	1212	833.8	833.2	855.3	832.7	827.8	60.9	59.65	63.78	45.77	49.56	49.76	48.9	47.27
ENSMUSG00000043531	Sorcs1	0.004718	-0.2449	8591	9201	10080	10160	7450	8307	8057	8274	70.03	74.78	79.64	83.78	66.56	72.6	71.08	70.97
ENSMUSG00000030987	Stim1	0.004718	-0.1936	1515	1650	1552	1546	1374	1364	1357	1377	25.33	27.5	25.16	26.15	25.17	24.46	24.55	24.23
ENSMUSG00000028920	Fbxo42	0.004731	0.2459	707.5	802.3	717.6	802.8	937.9	889	861.4	912.7	8.077	9.132	7.943	9.272	11.74	10.88	10.64	10.96
ENSMUSG00000034473	Sec22a	0.004731	0.2795	410.6	396.2	348.3	406.9	461.3	476.2	480.6	486	11.39	10.96	9.367	11.42	14.03	14.16	14.43	14.19
ENSMUSG00000046312	Myorg	0.004731	-0.2319	1462	1642	1670	1661	1316	1402	1302	1456	22.19	24.85	24.57	25.51	21.89	22.81	21.39	23.25
ENSMUSG00000024501	Dpysl3	0.004733	0.2665	582.2	589	666.9	603.9	668.7	742.1	768.4	768.4	9.779	9.863	10.86	10.26	12.31	13.36	13.97	13.58
ENSMUSG00000071644	Eef1g	0.004733	0.1971	6694	6796	6392	6102	7454	7416	7502	7421	254.2	257.3	235.3	234.4	310.3	302	308.3	296.6
ENSMUSG00000043419	Rnf227	0.004765	0.4043	140	122.8	134	122	189.3	169.7	170.9	168.8	4.468	3.907	4.144	3.937	6.619	5.804	5.901	5.669
ENSMUSG00000024160	Spsb3	0.0048	0.2781	467.5	514.6	518.6	474.9	647.8	541.7	597.6	618	11.08	12.16	11.92	11.39	16.83	13.77	15.33	15.42
ENSMUSG00000052040	Klf13	0.004804	0.2048	4515	4671	4830	4869	5165	5373	5419	5816	79.76	82.26	82.73	87.02	100	101.8	103.6	108.1
ENSMUSG00000024548	Setbp1	0.004822	-0.3062	608.5	713.6	706.1	745.8	531.7	609.2	591.8	505.5	2.273	2.657	2.557	2.818	2.176	2.439	2.392	1.986
ENSMUSG00000028383	Hsdl2	0.004831	-0.2254	1089	1042	1111	1082	847.5	929.7	953.1	962.8	21.13	20.16	20.91	21.24	18.03	19.35	20.02	19.67
ENSMUSG00000063954	Hist2h2aa2	0.004831	-2.129	192	212.8	263	245	0.09061	95.21	85.94	0	13.51	14.94	17.95	17.45	0.006992	7.186	6.548	0
ENSMUSG00000026211	Obsl1	0.004844	0.233	1015	1018	971.2	1009	1287	1182	1173	1081	19.17	19.18	17.78	19.28	26.64	23.93	23.98	21.48
ENSMUSG00000042109	Csdc2	0.004856	0.4577	240.3	186.7	160.4	178.7	299.8	262.8	237	264.4	5.967	4.622	3.861	4.49	8.16	6.995	6.369	6.909
ENSMUSG00000021377	Dek	0.004869	0.2312	1869	1704	1871	1930	1978	2165	2193	2326	60.99	55.45	59.19	63.71	70.73	75.75	77.46	79.87
ENSMUSG00000038212	Mfsd14b	0.00487	0.2493	1364	1216	1389	1492	1548	1570	1660	1721	20.98	18.64	20.72	23.21	26.09	25.88	27.62	27.85
ENSMUSG00000034342	Cbl	0.00487	0.2587	2613	3002	3165	3350	3481	3652	3721	3671	42.47	48.64	49.88	55.09	62.01	63.64	65.45	62.79
ENSMUSG00000045176	Borcs6	0.004872	-0.3004	438	439.3	469.8	403.9	383.3	366.1	328	335.6	8.743	8.742	9.093	8.157	8.387	7.836	7.087	7.05
ENSMUSG00000090258	Churc1	0.004898	0.2905	334.4	295	294.5	310.5	396.2	378.1	364.5	378.5	7.21	6.341	6.157	6.772	9.363	8.741	8.505	8.588
ENSMUSG00000026857	Ntmt1	0.004901	0.3115	294.8	296.7	307.1	281.9	410.9	370.1	338.3	354	13.45	13.5	13.59	13.02	20.55	18.1	16.71	17
ENSMUSG00000029030	Tprgl	0.004902	-0.2008	3765	3599	3589	3308	3045	3134	3177	3048	152.1	144.9	140.6	135.2	134.8	135.7	138.9	129.6
ENSMUSG00000044968	Napepld	0.004907	-0.2605	886.4	872.3	936.3	1053	764.2	775.6	760.4	821.7	8.582	8.42	8.789	10.32	8.11	8.051	7.969	8.372
ENSMUSG00000009621	Vav2	0.004925	0.2965	596.8	690.6	594.1	641.2	814.2	815.6	809.7	669.4	11.36	13.1	10.96	12.35	16.98	16.64	16.68	13.41
ENSMUSG00000032369	Plscr1	0.00494	0.4557	78.96	78.89	78.46	80.98	112.2	114.1	121.6	102.3	1.811	1.803	1.744	1.879	2.821	2.805	3.017	2.469
ENSMUSG00000031974	Abcb10	0.004944	0.2169	606.4	619.5	608.5	597.9	717.2	695.5	708.8	712.2	5.235	5.331	5.093	5.221	6.786	6.437	6.622	6.469
ENSMUSG00000037221	Mospd3	0.004944	-0.3202	765.4	779.9	730.1	602.9	619.2	596.3	531	549.5	34.77	35.32	32.16	27.71	30.83	29.04	26.11	26.27
ENSMUSG00000034278	Dnajc17	0.004945	-0.3399	496.9	450	466	422.9	393.8	365.1	299.4	380.6	26.72	24.12	24.29	23.01	23.21	21.05	17.42	21.54
ENSMUSG00000039607	Rbms3	0.004963	0.2363	1367	1379	1480	1567	1614	1647	1847	1725	23.33	23.47	24.5	27.06	30.21	30.15	34.12	31
ENSMUSG00000011148	Adssl1	0.004982	-0.5577	75.8	72.61	76.55	70.98	40.9	58.54	44.73	44	2.417	2.308	2.366	2.289	1.429	2.001	1.543	1.476
ENSMUSG00000032497	Lrrfip2	0.004983	-0.2394	876	786.2	776	767.8	661.1	703.4	667.5	676.3	20.69	18.51	17.77	18.34	17.11	17.81	17.06	16.81
ENSMUSG00000029207	Apbb2	0.004983	-0.2473	619.1	591.6	624.5	590.5	499	517	543.3	479.1	8.457	8.056	8.271	8.162	7.472	7.572	8.033	6.887
ENSMUSG00000029863	Casp2	0.005038	0.2339	891.8	883	861.2	1007	1073	1082	1096	1039	27.08	26.73	25.36	30.93	35.71	35.24	36.04	33.19
ENSMUSG00000040713	Creg1	0.005039	-0.2943	759.1	688.5	751.1	704.8	521.2	636	651.5	553.6	17.26	15.6	16.56	16.21	12.99	15.5	16.03	13.24
ENSMUSG00000039470	Zdhhc2	0.005048	-0.3856	399.1	377	434	408.5	250.1	318.2	367.2	297.9	8.84	8.325	9.32	9.156	6.071	7.558	8.803	6.944
ENSMUSG00000026797	Stxbp1	0.005064	-0.221	1045	1067	1079	999.8	892.2	951.5	845.3	900.4	15.28	15.55	15.3	14.78	14.29	14.91	13.37	13.85
ENSMUSG00000039263	Npepl1	0.005064	-0.2339	5273	5479	4751	4818	4636	4306	4038	4290	133.7	138.5	116.8	123.6	128.8	117.1	110.8	114.5
ENSMUSG00000032398	Snapc5	0.005071	-0.2884	525.4	491.3	511.9	473.9	390	457.4	404.9	379.6	15.9	14.82	15.02	14.51	12.94	14.84	13.26	12.09
ENSMUSG00000042734	Ttc9	0.005075	-0.2082	3329	3446	3414	3395	2748	2972	2841	3193	36.42	37.58	36.21	37.57	32.95	34.85	33.63	36.76
ENSMUSG00000034327	Kctd9	0.005075	0.2763	506.4	474.2	456.4	518.9	579.3	619.1	636.6	542.3	10.35	9.666	9.047	10.73	12.98	13.57	14.09	11.67
ENSMUSG00000022338	Eny2	0.005085	0.2228	940.2	948.4	974.1	1033	1161	1097	1087	1205	26.64	26.79	26.76	29.6	36.06	33.33	33.34	35.94
ENSMUSG00000026303	Mlph	0.005087	-0.4703	193.4	239.4	185.3	222.5	159.1	173.3	138.8	124.3	3.596	4.438	3.34	4.186	3.242	3.454	2.793	2.433
ENSMUSG00000030256	Bhlhe41	0.005087	-0.4298	146.5	127.4	130.2	133.8	93.31	95.31	104.5	96.47	2.159	1.872	1.861	1.995	1.507	1.506	1.667	1.496
ENSMUSG00000030655	Smg1	0.005087	0.2651	3403	3853	4169	4419	4608	4888	4817	4737	29.23	33	34.72	38.4	43.39	45.01	44.79	42.83
ENSMUSG00000086040	Wipf3	0.005111	-0.7354	18.95	22.41	23.92	12	7.609	7.937	5.735	9.209	0.2063	0.2433	0.2525	0.1322	0.09081	0.09265	0.06758	0.1055
ENSMUSG00000051236	Msrb3	0.005134	-0.2788	627.7	555	638.4	615	452	500.3	540.3	509.8	13.2	11.64	13.02	13.09	10.42	11.28	12.3	11.28
ENSMUSG00000107029	Gm43123	0.005156	-0.6332	53.3	62.78	62.65	44.21	25.55	30.4	37.9	35.75	0.5707	0.6703	0.6505	0.479	0.2999	0.349	0.4393	0.4029
ENSMUSG00000007739	Cct4	0.005158	0.2307	1985	1867	1994	2261	2290	2423	2471	2335	72.82	68.31	70.94	83.92	92.12	95.32	98.11	90.16
ENSMUSG00000040147	Maob	0.005158	0.5458	47.38	53.79	60.28	46.99	70.39	89.3	84.87	78.79	1.268	1.435	1.564	1.272	2.065	2.562	2.458	2.219
ENSMUSG00000022817	Itgb5	0.005174	-0.1798	1908	1927	1923	1884	1648	1668	1726	1701	49.52	49.88	48.4	49.46	46.9	46.41	48.49	46.45
ENSMUSG00000020572	Nampt	0.005174	-0.2652	1482	1334	1621	1462	1163	1204	1166	1366	27.73	24.88	29.4	27.66	23.85	24.16	23.62	26.89
ENSMUSG00000064360	mt-Nd3	0.005181	0.3922	3960	4008	3876	3645	4478	4203	5167	6497	422.9	426.8	401.4	393.9	524.3	481.3	597.3	730.3
ENSMUSG00000029910	Mad2l1	0.005222	0.2884	546.1	581.3	540.5	571.2	584.7	698.1	737	725.3	7.255	7.699	6.962	7.677	8.514	9.943	10.6	10.14
ENSMUSG00000032359	Ctsh	0.005222	-0.454	421.1	440.2	455	363.6	304.4	357.4	333.1	223.1	15.95	16.62	16.7	13.93	12.63	14.51	13.65	8.889
ENSMUSG00000053475	Tnfaip6	0.005222	0.3026	773.9	665	747.3	632.6	793.1	890	831.5	970	16.82	14.41	15.75	13.91	18.9	20.74	19.56	22.19
ENSMUSG00000098923	Tmem185b	0.005227	0.2899	280.1	275.2	299.5	299.9	349.1	376	355.6	339.7	5.942	5.821	6.16	6.438	8.118	8.553	8.164	7.584
ENSMUSG00000067971	Olfr1321	0.005252	-0.726	71.79	72.79	50.99	51.02	23.76	39.69	43.24	26.65	1.28	1.294	0.8814	0.9202	0.4643	0.7587	0.8342	0.5
ENSMUSG00000041828	Abca8a	0.005286	0.2381	9117	8816	10170	9807	10550	11640	11920	10610	139.1	134.1	150.4	151.3	176.4	190.3	196.8	170.3
ENSMUSG00000046324	Ermp1	0.005286	-0.2001	2300	2242	2374	2445	1910	2091	2031	2112	35.22	34.22	35.23	37.87	32.05	34.32	33.65	34.02
ENSMUSG00000064202	4430402I18Rik	0.005289	-0.6823	60.01	65.44	66.98	36.99	33.29	30.76	36.7	27.63	1.604	1.743	1.735	1	0.9751	0.8812	1.061	0.7769
ENSMUSG00000048970	C1galt1c1	0.0053	-0.2467	579.1	544.2	568.4	583.9	451.8	477.2	474.8	507.5	14.85	13.92	14.14	15.15	12.7	13.13	13.18	13.7
ENSMUSG00000026879	Gsn	0.0053	-0.1798	8028	7958	8122	8111	7106	7309	6931	7092	204.8	202.4	200.9	209.3	198.7	199.9	191.4	190.4
ENSMUSG00000071042	Rasgrp3	0.0053	-0.3978	310	297.7	330	310.9	248.8	205.2	281.9	202.3	6.909	6.614	7.13	7.008	6.078	4.903	6.799	4.744
ENSMUSG00000026028	Trak2	0.005307	0.2283	4327	4348	4884	5049	5193	5584	5562	5468	84.17	84.31	92.1	99.35	110.7	116.4	117.1	111.9
ENSMUSG00000024759	Atl3	0.005332	0.2366	3022	3028	3161	3645	3686	3722	3822	3923	42.95	42.9	43.56	52.42	57.43	56.72	58.79	58.68
ENSMUSG00000072966	Gprasp2	0.005341	0.4102	124	114.2	127	119.4	157.7	179.6	169.9	149.2	3.881	3.563	3.851	3.781	5.409	6.026	5.753	4.911
ENSMUSG00000096808	AC132444.6	0.005343	-0.6429	116.3	109.2	106.1	87.43	85.8	58.71	43.19	64.32	2.882	2.698	2.55	2.192	2.33	1.56	1.158	1.677
ENSMUSG00000022474	Pmm1	0.005343	-0.2728	647.5	589	608.5	539.9	509.8	513.9	480.6	461.5	28.54	25.88	26	24.07	24.63	24.28	22.92	21.4
ENSMUSG00000046994	Mars2	0.005349	0.2733	316.7	363	343.2	345.8	400.1	424.6	425.5	414.7	1.043	1.191	1.095	1.152	1.444	1.499	1.516	1.437
ENSMUSG00000020022	Ndufa12	0.005349	-0.4017	881.2	806.8	887	594.9	587.8	624.1	536.8	639.5	37.54	34.27	36.64	25.64	27.45	28.5	24.75	28.67
ENSMUSG00000039994	Timeless	0.005354	0.3	379	426.7	443.9	382.9	558.4	469.5	491.4	501.6	6.913	7.759	7.85	7.064	11.16	9.18	9.7	9.628
ENSMUSG00000022762	Ncam2	0.005354	0.2841	567	537.1	657.4	618.8	667	717.1	770	755	5.494	5.188	6.176	6.066	7.083	7.449	8.076	7.699
ENSMUSG00000073591	Pcdhb22	0.005379	-0.3938	296	310.4	385.1	314.3	224.1	234.6	288.4	239.3	2.479	2.592	3.127	2.663	2.057	2.106	2.614	2.109
ENSMUSG00000069744	Psmb3	0.005388	0.2244	1226	1168	1240	1257	1404	1401	1340	1574	47.9	45.52	46.99	49.69	60.14	58.71	56.67	64.73
ENSMUSG00000038279	Nop2	0.005394	0.2501	424.3	424	452.6	430.9	540.3	487.2	524.2	515.7	9.931	9.895	10.27	10.2	13.86	12.23	13.28	12.7
ENSMUSG00000051235	Gen1	0.005394	0.4462	128.8	132.5	130.7	171.3	196.8	190.8	177	216.6	2.327	2.387	2.289	3.132	3.898	3.697	3.461	4.119
ENSMUSG00000020840	Blmh	0.005405	0.2232	1651	1542	1656	1825	1925	1927	1880	2064	49.05	45.67	47.7	54.87	62.68	61.38	60.45	64.53
ENSMUSG00000021569	Trip13	0.005417	0.4209	110.5	111.2	123.4	119	175	157.8	161.7	140.2	2.348	2.354	2.542	2.557	4.074	3.592	3.718	3.133
ENSMUSG00000021699	Pde4d	0.005417	0.3416	323.3	366.7	406.7	413.9	424.2	491.1	525.3	487	6.385	7.22	7.787	8.27	9.184	10.4	11.23	10.12
ENSMUSG00000018286	Psmb6	0.005421	-0.216	2186	2181	2325	2021	1989	1836	1774	1895	104.6	104	107.9	97.82	104.3	94.17	91.89	95.42
ENSMUSG00000032667	Pon2	0.005461	-0.2036	1705	1614	1772	1630	1377	1497	1459	1498	31	29.25	31.24	30	27.44	29.19	28.71	28.67
ENSMUSG00000022391	Rangap1	0.005471	0.1989	1259	1252	1191	1231	1390	1456	1472	1350	26.02	25.8	23.85	25.73	31.48	32.26	32.92	29.35
ENSMUSG00000030091	Nup210	0.005471	0.5368	106.3	142.5	178	115	211.2	189.5	184.7	220	1.819	2.431	2.952	1.99	3.959	3.475	3.419	3.96
ENSMUSG00000064351	mt-Co1	0.005471	-0.3856	432500	433400	466400	402700	275100	326600	318400	408000	10400	10400	10880	9802	7254	8424	8291	10330
ENSMUSG00000028630	Dyrk2	0.005471	0.2046	971.8	983.4	1033	1042	1151	1183	1197	1120	15.6	15.74	16.08	16.92	20.25	20.35	20.8	18.92
ENSMUSG00000026571	Dcaf6	0.005471	-0.2249	1367	1273	1187	1345	1047	1118	1148	1106	23.84	22.14	20.08	23.73	20.02	20.91	21.67	20.3
ENSMUSG00000053560	Ier2	0.005471	0.4484	147.4	165	149.3	172	265.4	215.3	216.8	181.1	3.595	4.011	3.53	4.243	7.094	5.63	5.722	4.648
ENSMUSG00000009418	Nav1	0.005478	-0.2253	10690	12730	12490	12250	10250	10280	10140	10510	74.57	88.52	84.5	86.48	78.42	76.89	76.61	77.19
ENSMUSG00000078868	Gm14412	0.005478	-0.7776	21.27	31.88	40.54	28.91	15.5	19.28	12.43	7.885	0.5	0.7472	0.9241	0.6877	0.3994	0.486	0.3163	0.1951
ENSMUSG00000000711	Rab5b	0.005478	-0.1854	4197	4239	4414	4236	3619	3911	3815	3676	64.89	65.34	66.17	66.26	61.34	64.84	63.84	59.82
ENSMUSG00000037465	Klf10	0.005478	0.2665	555.8	657.1	691.7	619.5	766.6	728	776.4	776.4	13.05	15.38	15.75	14.72	19.73	18.33	19.73	19.19
ENSMUSG00000034656	Cacna1a	0.005507	-0.2577	1902	2069	1610	1776	1568	1532	1488	1560	21.81	23.65	17.9	20.6	19.7	18.83	18.46	18.83
ENSMUSG00000070372	Capza1	0.005531	0.2127	3181	3330	3423	3692	3763	3888	4091	4056	104.9	109.5	109.4	123.2	136	137.5	146	140.8
ENSMUSG00000021360	Gcnt2	0.00554	0.3114	260	286.9	272.5	264.8	319	371.1	350.1	317.6	4.04	4.445	4.105	4.163	5.434	6.183	5.887	5.194
ENSMUSG00000034254	Agpat1	0.005544	-0.2674	3787	3898	3495	3080	3177	3008	2795	2859	105.7	108.4	94.57	86.96	97.17	90	84.42	83.95
ENSMUSG00000021575	Ahrr	0.005573	0.5874	50.57	44.95	33.88	39.14	70.42	61.59	77.44	62.42	0.9605	0.8511	0.6239	0.7521	1.466	1.254	1.592	1.248
ENSMUSG00000043556	Fbxl7	0.005573	-0.2908	450.7	436.6	456.5	400.9	354.9	354.3	386.6	324.4	4.705	4.544	4.62	4.234	4.06	3.965	4.368	3.563
ENSMUSG00000009535	Rnmt	0.005583	0.2618	613.8	542.4	524.3	534.9	667.7	647.9	633.1	713.2	11.32	9.969	9.373	9.977	13.49	12.81	12.63	13.84
ENSMUSG00000024276	Zfp397	0.005583	0.2362	1388	1267	1238	1472	1522	1531	1617	1657	20.57	18.72	17.78	22.06	24.71	24.31	25.93	25.83
ENSMUSG00000059714	Flot1	0.005591	-0.2113	1756	1738	1742	1697	1622	1493	1375	1490	79.54	78.49	76.51	77.74	80.51	72.51	67.41	71.01
ENSMUSG00000044026	Slc35g1	0.00561	0.5043	96.88	79.06	64.15	87.51	117.3	123.4	116	125.1	1.417	1.152	0.9095	1.295	1.88	1.935	1.836	1.925
ENSMUSG00000024769	Cdc42bpg	0.00561	0.2596	439	503.8	474.6	468.9	587.8	530.8	593	556.6	5.177	5.923	5.426	5.594	7.598	6.711	7.568	6.908
ENSMUSG00000024515	Smad4	0.005649	0.1838	1574	1658	1689	1642	1842	1872	1833	1912	43.76	45.94	45.52	46.17	56.14	55.8	55.15	55.95
ENSMUSG00000045503	Sys1	0.005649	0.2278	533.8	577.8	533	547.9	627.8	639	651.5	657.9	12.73	13.73	12.32	13.22	16.41	16.33	16.81	16.51
ENSMUSG00000002881	Nab1	0.00565	-0.1927	1887	1840	1953	2000	1599	1712	1713	1691	35.67	34.68	35.81	38.25	33.14	34.69	35.06	33.63
ENSMUSG00000026708	Cenpl	0.00565	0.3583	150.7	149.8	162.1	154	203.7	191.7	206.8	199.8	2.583	2.56	2.693	2.67	3.826	3.522	3.836	3.604
ENSMUSG00000026558	Uck2	0.005651	-0.2242	1444	1366	1417	1391	1305	1093	1181	1223	40.68	38.35	38.69	39.62	40.28	33.01	36	36.23
ENSMUSG00000023927	Satb1	0.005651	-0.1893	2998	2908	2919	2996	2582	2502	2514	2764	34.86	33.71	32.91	35.24	32.91	31.19	31.64	33.81
ENSMUSG00000031922	Cep57	0.005657	0.2643	412.9	410.1	443.2	404.4	470	542.8	504.8	496.4	10.32	10.22	10.74	10.23	12.88	14.55	13.66	13.06
ENSMUSG00000037872	Ackr1	0.005657	-0.2971	699.5	601.4	587.4	547.8	495.4	485	464.9	527.9	31.94	27.38	26.01	25.31	24.8	23.74	22.98	25.37
ENSMUSG00000024537	Psmg2	0.005659	0.3281	265.3	253.7	233	282.9	334.8	312.5	306.2	355.1	9.383	8.945	7.99	10.12	12.98	11.85	11.72	13.21
ENSMUSG00000030826	Bcat2	0.005659	0.282	390.6	394.4	360.7	362.8	507.7	435.5	461	437.9	10.54	10.61	9.441	9.908	15.02	12.6	13.47	12.44
ENSMUSG00000041729	Coro2b	0.005659	0.2212	1128	1238	1266	1126	1418	1370	1317	1449	33.75	36.94	36.73	34.09	46.5	43.95	42.65	45.63
ENSMUSG00000038047	Haus6	0.005675	0.2745	539.1	587.2	629.6	664.9	685.8	724.3	778.8	750	8.433	9.158	9.55	10.52	11.76	12.15	13.19	12.35
ENSMUSG00000010362	Rdm1	0.005684	0.2846	375.9	326.3	332	338.9	441.3	399.8	435.8	403.1	18.38	15.91	15.74	16.77	23.65	20.96	23.06	20.74
ENSMUSG00000032507	Fbxl2	0.005685	-0.3013	419	438.4	379.9	387.9	355.7	307.6	309.7	337.7	9.889	10.31	8.692	9.262	9.202	7.782	7.91	8.386
ENSMUSG00000022994	Adcy6	0.005685	0.1987	3273	3434	3202	3461	4089	3822	3659	3779	43.83	45.85	41.56	46.89	60.01	54.86	53.02	53.24
ENSMUSG00000038697	Taf5l	0.005699	0.2562	365.3	381.9	403.8	365.9	448	463.3	445	463.5	7.478	7.793	8.013	7.577	10.05	10.17	9.858	9.984
ENSMUSG00000046562	Unc119b	0.005702	0.2054	2110	2346	2184	2293	2686	2594	2403	2621	40.57	44.98	40.71	44.6	56.61	53.47	50.01	53.05
ENSMUSG00000000001	Gnai3	0.005702	0.2383	4283	4214	4483	5029	4926	5319	5410	5596	48.8	47.88	49.53	57.97	61.53	64.98	66.72	67.1
ENSMUSG00000034422	Parp14	0.005702	0.3705	1391	1321	1832	1438	1698	1868	1921	2259	12.9	12.22	16.47	13.49	17.26	18.58	19.28	22.05
ENSMUSG00000025049	Taf5	0.005702	0.4051	123.2	120.1	117.7	121	145.5	178.6	169.7	157.6	1.405	1.366	1.301	1.395	1.819	2.183	2.095	1.891
ENSMUSG00000099398	Ms4a14	0.005719	-0.7057	40.01	54.68	38.27	30.99	19.02	21.83	27.53	17.39	0.3658	0.4985	0.3393	0.2867	0.1907	0.214	0.2724	0.1674
ENSMUSG00000036880	Acaa2	0.00573	0.1829	1574	1500	1484	1520	1770	1694	1730	1710	57.93	55.03	52.95	56.58	71.4	66.83	68.89	66.22
ENSMUSG00000041669	Prima1	0.005757	0.3409	210.6	245.6	208.6	236.9	297.7	307.6	263.8	283.4	11.03	12.83	10.59	12.56	17.09	17.27	14.96	15.62
ENSMUSG00000031660	Brd7	0.005774	-0.2223	1726	1672	1815	1743	1336	1533	1582	1508	55.34	53.46	56.44	56.54	46.98	52.71	54.9	50.9
[truncated: 11,616 more rows]
