# Supplementary material for: The E3 ubiquitin ligase Nedd4 fosters developmental myelination in the mouse central and peripheral nervous system
Source: Glia. 2024 Nov 7;73(2):422–44. doi: 10.1002/glia.24642 (PMC11662984; doi:10.1002/glia.24642)
Supplement: Supplementary file 3 — Table S2: Statistical analysis summary. Summary of the statistical analysis reported in this study. [file GLIA-73-422-s003.xlsx]

## Sheet: Sheet1
	Figure	Panel	Graph location within panel	Conditions compared directly (condition 1 Vs condition 2)	N condition 1	N condition 2	Mean condition 1	SEM condition 1	Mean condition 2	SEM condition 2	Type of Test	Ttest (t) value	Degrees of freedom	P Value
	1	b		Ctl vs cKO	4	4	1	0.06838	0.1047	0.02924	two-tailed unpaired Student's t-test	12.04	6	<0.0001
	2	b		Ctl vs cKO	6	7	232.3	6.994	158.3	8.354	two-tailed unpaired Student's t-test	6.656	11	<0.0001
		c		Ctl vs cKO	5	5	89.77	0.5485	90.58	0.4491	two-tailed unpaired Student's t-test	1.154	8	0.282
		d		Ctl vs cKO	5	5	0.7637	0.001828	0.7815	0.004071	two-tailed unpaired Student's t-test	4.002	8	0.0039
	3	e		Ctl vs cKO	5	6	1156	94.9	706.5	61.38	two-tailed unpaired Student's t-test	4.112	9	0.0026
		f		Ctl vs cKO	5	6	391.3	42.51	328.2	22.22	two-tailed unpaired Student's t-test	1.385	9	0.1995
		g		Ctl vs cKO	5	6	1718	63.85	1206	38.34	two-tailed unpaired Student's t-test	7.162	9	<0.0001
		h		Ctl vs cKO	5	6	186.9	13.51	116	11.62	two-tailed unpaired Student's t-test	4.004	9	0.0031
		i		Ctl vs cKO	5	6	277.2	13.16	220.2	12.33	two-tailed unpaired Student's t-test	3.153	9	0.0117
		j		Ctl vs cKO	5	6	828.5	18.72	588.8	22.66	two-tailed unpaired Student's t-test	7.93	9	<0.0001
	4	b		Ctl vs cKO	4	5	247.3	8.035	200.2	8.482	two-tailed unpaired Student's t-test	3.944	7	0.0056
		c		Ctl vs cKO	5	5	93.72	1.126	93.97	1.164	two-tailed unpaired Student's t-test	0.1531	8	0.8821
		d		Ctl vs cKO	5	5	0.7535	0.002751	0.7899	0.004243	two-tailed unpaired Student's t-test	7.208	8	<0.0001
	5	e		Ctl vs cKO	4	5	1014	39.7	952	18.25	two-tailed unpaired Student's t-test	1.535	7	0.1687
		f		Ctl vs cKO	4	5	495.5	14.73	549	38.65	two-tailed unpaired Student's t-test	1.171	7	0.2797
		g		Ctl vs cKO	4	5	1975	59.02	1921	58.15	two-tailed unpaired Student's t-test	0.6433	7	0.5405
		h		Ctl vs cKO	4	5	155.3	11.06	151.1	7.118	two-tailed unpaired Student's t-test	0.3347	7	0.7477
		i		Ctl vs cKO	4	5	184.1	9.537	200.2	11.51	two-tailed unpaired Student's t-test	1.039	7	0.3334
		j		Ctl vs cKO	4	5	731.6	25.55	701.5	15.98	two-tailed unpaired Student's t-test	1.044	7	0.331
	6	b		Ctl vs cKO	4	4	1	0	0.4431	0.07999	one sample t-test	5.54	3	0.0116
	7	b		Ctl vs cKO	5	5	3360	143.6	2306	54.14	two-tailed unpaired Student's t-test	6.865	8	0.0001
		c	left	Ctl vs cKO	5	5	2504	121.9	1380	51.41	two-tailed unpaired Student's t-test	8.498	8	<0.0001
		c	middle	Ctl vs cKO	6	6	4098	106.8	3957	121.1	two-tailed unpaired Student's t-test	0.8722	10	0.4035
		c	right	Ctl vs cKO	5	5	4046	61.16	3957	22.41	two-tailed unpaired Student's t-test	1.369	8	0.2081
		d	left	Ctl vs cKO	6	6	0.6498	0.002517	0.7072	0.004973	two-tailed unpaired Student's t-test	10.3	10	<0.0001
		d	right	Ctl vs cKO	5	5	0.6679	0.004472	0.7336	0.007349	two-tailed unpaired Student's t-test	7.637	8	<0.0001
	8	b		Ctl vs cKO	6	5	2676	141.1	1770	202.5	two-tailed unpaired Student's t-test	3.771	9	0.0044
		c	left	Ctl vs cKO	6	5	2014	112.8	1059	156.7	two-tailed unpaired Student's t-test	5.062	9	0.0007
		c	middle	Ctl vs cKO	5	5	3902	41.26	3824	68.11	two-tailed unpaired Student's t-test	0.9845	8	0.3537
		c	right	Ctl vs cKO	5	5	3937	78.71	3693	72.8	two-tailed unpaired Student's t-test	2.276	8	0.0524
		d	left	Ctl vs cKO	5	5	0.6616	0.007704	0.7147	0.009269	two-tailed unpaired Student's t-test	4.401	8	0.0023
		d	right	Ctl vs cKO	5	5	0.6616	0.005593	0.7058	0.008082	two-tailed unpaired Student's t-test	4.497	8	0.002
	9	b	left	Ctl vs cKO	6	8	117.6	5.46414	80.35	3.5863	two-tailed unpaired Student's t-test	5.936	12	<0.0001
		b	middle	Ctl vs cKO	7	9	264.7	7.03092	187	4.0874	two-tailed unpaired Student's t-test	10.07	14	<0.0001
		b	right	Ctl vs cKO	8	8	473.5	26.104	333.4	13.2071	two-tailed unpaired Student's t-test	4.787	14	0.000289582
		c	left	Ctl vs cKO	6	8	23.94	1.17772	26.48	1.53184	two-tailed unpaired Student's t-test	1.238	12	0.23925
		c	middle	Ctl vs cKO	6	9	15.3	0.606652	16.37	0.768243	two-tailed unpaired Student's t-test	1.004	13	0.333674
		c	right	Ctl vs cKO	4	4	7.578	0.428851	8.676	0.381133	two-tailed unpaired Student's t-test	1.915	6	0.103996
		d	left	Ctl vs cKO	6	8	71.62	2.60936	75.24	1.2333	two-tailed unpaired Student's t-test	1.364	12	0.197622
		d	middle	Ctl vs cKO	7	9	48.4	3.65705	61.56	2.28612	two-tailed unpaired Student's t-test	3.191	14	0.00653932
		d	right	Ctl vs cKO	8	8	21.85	2.7189	23.82	3.98641	two-tailed unpaired Student's t-test	0.4069	14	0.690225
		f		Ctl vs cKO	4	4	1.02	0.1946	0.5947	0.2113	two-tailed unpaired Student's t-test	1.48	6	0.1893
	S1	c		Low-FSC-A vs High FSC_A	3	3	1	0.09057	0.07913	0.01268	two-tailed unpaired Student's t-test	10.07	4	0.0005
		d	Enpp6	Low-FSC-A vs High FSC_A	3	3	1	0.0781247	3.99038	0.259019	two-tailed unpaired Student's t-test	11.05	4	0.000381
		d	Tcf7l2	Low-FSC-A vs High FSC_A	3	3	1	0.127245	2.14067	0.178816	two-tailed unpaired Student's t-test	5.197	4	0.006528
		e	Mbp	Low-FSC-A vs High FSC_A	3	3	1	0.13796	10.0736	0.667457	two-tailed unpaired Student's t-test	13.31	4	0.000184
		e	Mag	Low-FSC-A vs High FSC_A	3	3	1	0.120001	70.588	2.03399	two-tailed unpaired Student's t-test	34.15	4	<0.0001
		e	Mog	Low-FSC-A vs High FSC_A	3	3	1	0.176639	384.334	38.6915	two-tailed unpaired Student's t-test	9.907	4	0.000583
		e	Plp1	Low-FSC-A vs High FSC_A	3	3	1	0.180085	68.622	7.11403	two-tailed unpaired Student's t-test	9.502	4	0.000685
		e	Klk6	Low-FSC-A vs High FSC_A	3	3	1	0.163048	209.998	28.0989	two-tailed unpaired Student's t-test	7.438	4	0.001745
	S3	c		Ctl vs cKO	5	5	2.91	1.234	1.68	1.035	two-tailed unpaired Student's t-test	0.7641	8	0.4667
		d		Ctl vs cKO	5	5	0.3583	0.2195	0.3597	0.2292	two-tailed unpaired Student's t-test	0.004385	8	0.9966
		g		Ctl vs cKO	5	5	196.1	11.65	212.6	9.021	two-tailed unpaired Student's t-test	1.121	8	0.2947
		h		Ctl vs cKO	5	5	76.81	4.199	69.64	5.581	two-tailed unpaired Student's t-test	1.026	8	0.3349
	S4	c		Wt vs Cre+	4	4	1026	27.26	1048	32.65	two-tailed unpaired Student's t-test	0.5114	6	0.6273
		d		Wt vs Cre+	4	4	169.4	16.36	173.2	14.5	two-tailed unpaired Student's t-test	0.1734	6	0.868
		g		Wt vs Cre+	4	4	420.8	14.53	408.2	17.15	two-tailed unpaired Student's t-test	0.5644	6	0.5929
		h		Wt vs Cre+	4	4	278	3.301	271.5	8.526	two-tailed unpaired Student's t-test	0.7153	6	0.5013
		i		Wt vs Cre+	4	4	1822	29.38	1771	52.5	two-tailed unpaired Student's t-test	0.8514	6	0.4272
		j		Wt vs Cre+	4	4	828.3	18.99	786.1	23.2	two-tailed unpaired Student's t-test	1.407	6	0.209
	S5	left		Ctl vs cKO	6	6	0.6206	0.003821	0.67	0.003906	two-tailed unpaired Student's t-test	9.045	10	<0.0001
		right		Ctl vs cKO	5	5	0.6312	0.003888	0.6715	0.004277	two-tailed unpaired Student's t-test	6.986	8	0.0001
